# Supplementary material for: Multi-locus investigation of Anopheles-mediated selective pressure on Plasmodium falciparum in Africa
Source: Parasit Vectors. 2024 Dec 23;17:530. doi: 10.1186/s13071-024-06604-y (PMC11665118; doi:10.1186/s13071-024-06604-y)
Supplement: Supplementary file 8 — Supplementary Table 1. [file 13071_2024_6604_MOESM8_ESM.csv]

Sample	Country	Year	ENA	Fws
QP0001-C	Cameroon	2013	ERR562878	0.9581923
QP0002-C	Cameroon	2013	ERR562854	0.9974538
QP0008-C	Cameroon	2013	ERR580514	0.9880329
QP0009-C	Cameroon	2013	ERR580526	0.9864848
QP0010-C	Cameroon	2013	ERR562834	0.9927925
QP0011-C	Cameroon	2013	ERR580489	0.9891005
QP0012-C	Cameroon	2013	ERR562843	0.9925144
QP0014-C	Cameroon	2013	ERR580510	0.9943184
QP0019-C	Cameroon	2013	ERR562831	0.99747664
QP0026-C	Cameroon	2013	ERR580511	0.9909137
QP0027-C	Cameroon	2013	ERR580499	0.993646
QP0031-C	Cameroon	2013	ERR562881	0.9912253
QP0035-C	Cameroon	2013	ERR580465	0.995559
QP0036-C	Cameroon	2013	ERR580466	0.99048704
QP0037-C	Cameroon	2013	ERR580486	0.9976692
QP0038-C	Cameroon	2013	ERR562818	0.99676883
QP0039-C	Cameroon	2013	ERR580512	0.9950509
QP0041-C	Cameroon	2013	ERR580524	0.98574156
QP0042-C	Cameroon	2013	ERR580550	0.99345255
QP0043-C	Cameroon	2013	ERR562869	0.98960716
QP0045-C	Cameroon	2013	ERR580501	0.9915396
QP0047-C	Cameroon	2013	ERR562835	0.98842156
QP0051-C	Cameroon	2013	ERR568402	0.9951796
QG0010-C	Congo.DR	2012	ERR404149	0.9883819
QG0013-C	Congo.DR	2012	ERR404152	0.95342565
QG0014-C	Congo.DR	2012	ERR404153	0.9773374
QG0017-C	Congo.DR	2012	ERR404156	0.97311044
QG0021-C	Congo.DR	2012	ERR404161	0.9885749
QG0037-C	Congo.DR	2012	ERR377587	0.9966603
QG0038-C	Congo.DR	2012	ERR377588	0.9946485
QG0044-C	Congo.DR	2012	ERR377581	0.9897488
QG0047-C	Congo.DR	2012	ERR417625	0.9900255
QG0050-C	Congo.DR	2012	ERR417628	0.9619546
QG0056-C	Congo.DR	2012	ERR417621	0.992617
QG0060-C	Congo.DR	2012	ERR377599	0.9768459
QG0061-C	Congo.DR	2012	ERR377600	0.98866796
QG0064-C	Congo.DR	2012	ERR377603	0.9991372
QG0067-C	Congo.DR	2012	ERR377593	0.9949625
QG0070-C	Congo.DR	2012	ERR377596	0.997557
QG0073-C	Congo.DR	2012	ERR377613	0.97176695
QG0074-C	Congo.DR	2012	ERR377614	0.99348325
QG0184-C	Congo.DR	2013	ERR426056	0.9932991
QG0186-C	Congo.DR	2013	ERR426114	0.9898406
QG0187-C	Congo.DR	2013	ERR426043	0.9868318
QG0195-C	Congo.DR	2013	ERR426018	0.98793864
QG0200-C	Congo.DR	2013	ERR404202	0.98863065
QG0201-C	Congo.DR	2013	ERR426021	0.98950124
QG0202-C	Congo.DR	2013	ERR426128	0.9897665
QG0204-C	Congo.DR	2013	ERR426122	0.97404695
QG0205-C	Congo.DR	2013	ERR404240	0.9914482
QG0208-C	Congo.DR	2013	ERR426004	0.9797414
QG0209-C	Congo.DR	2013	ERR404189	0.99828917
QG0210-C	Congo.DR	2013	ERR426005	0.9985778
QG0211-C	Congo.DR	2013	ERR426020	0.98604417
QG0216-C	Congo.DR	2013	ERR404187	0.9910501
QG0219-C	Congo.DR	2013	ERR426135	0.9776475
QG0225-C	Congo.DR	2013	ERR426139	0.99757403
QG0228-C	Congo.DR	2013	ERR426001	0.9942522
QG0232-C	Congo.DR	2013	ERR426071	0.99369395
QG0236-C	Congo.DR	2013	ERR426086	0.9833776
QG0239-C	Congo.DR	2013	ERR426041	0.99808246
QG0243-C	Congo.DR	2013	ERR426095	0.9982932
QG0245-C	Congo.DR	2013	ERR426126	0.98564965
QG0247-C	Congo.DR	2013	ERR426032	0.99652123
QG0249-C	Congo.DR	2013	ERR404217	0.99516326
QG0307-C	Congo.DR	2014	ERR1514617	0.9915311
QG0312-C	Congo.DR	2014	ERR1514619	0.9981541
QG0313-C	Congo.DR	2014	ERR1514546	0.96379447
QG0314-C	Congo.DR	2014	ERR1514547	0.9898771
QG0316-C	Congo.DR	2014	ERR1514548	0.98708135
QG0325-C	Congo.DR	2014	ERR1514622	0.9964798
QG0330-C	Congo.DR	2014	ERR1514625	0.9708763
QG0337-C	Congo.DR	2014	ERR1514550	0.9878663
QG0348-C	Congo.DR	2014	ERR1514555	0.9919638
QG0357-C	Congo.DR	2014	ERR1514564	0.99130374
QG0359-C	Congo.DR	2014	ERR1514566	0.9869811
QG0364-C	Congo.DR	2014	ERR1514571	0.9746744
QG0367-C	Congo.DR	2014	ERR1514574	0.9609581
QG0380-C	Congo.DR	2014	ERR1514576	0.9975491
QG0399-C	Congo.DR	2014	ERR1514582	0.9898331
QG0411-C	Congo.DR	2014	ERR1514588	0.9879158
QG0412-C	Congo.DR	2014	ERR1514589	0.953376
QG0414-C	Congo.DR	2014	ERR1514591	0.95077884
QG0430-C	Congo.DR	2014	ERR1514600	0.9977064
QG0431-C	Congo.DR	2014	ERR1514601	0.9871428
QG0435-C	Congo.DR	2014	ERR1514602	0.99196416
PA0007-C	Gambia	2008	ERR018933	0.9888795
PA0011-C	Gambia	2008	ERR015410	0.9969769
PA0012-C	Gambia	2008	ERR021977	0.9881524
PA0013-C	Gambia	2008	ERR211480	0.9857226
PA0014-C	Gambia	2008	ERR216473	0.98727536
PA0015-C	Gambia	2008	ERR015429	0.99462837
PA0016-C	Gambia	2008	ERR015338	0.99492663
PA0017-C	Gambia	2008	ERR020112	0.99443996
PA0018-C	Gambia	2008	ERR015341	0.98641735
PA0020-C	Gambia	2008	ERR015390	0.9946527
PA0022-C	Gambia	2008	ERR018937	0.9936978
PA0026-C	Gambia	2008	ERR023472	0.99211824
PA0028-C	Gambia	2008	ERR199979	0.991627
PA0029-C	Gambia	2008	ERR015381	0.989963
PA0032-C	Gambia	2008	ERR020113	0.98348814
PA0034-C	Gambia	2008	ERR021975	0.99226075
PA0036-C	Gambia	2008	ERR015398	0.99526495
PA0037-C	Gambia	2008	ERR015439	0.98643285
PA0038-C	Gambia	2008	ERR018944	0.99394685
PA0042-C	Gambia	2008	ERR020109	0.994151
PA0045-C	Gambia	2008	ERR018947	0.99626243
PA0046-C	Gambia	2008	ERR018948	0.99137723
PA0047-C	Gambia	2008	ERR023680	0.9900725
PA0049-C	Gambia	2008	ERR018929	0.9909954
PA0050-C	Gambia	2008	ERR018959	0.9746112
PA0371-C	Gambia	2014	ERR1106508	0.9992258
PA0374-C	Gambia	2014	ERR1106511	0.99328923
PA0376-C	Gambia	2014	ERR1106513	0.98516977
PA0377-C	Gambia	2014	ERR1106514	0.9897407
PA0379-C	Gambia	2014	ERR1106516	0.99585974
PA0383-C	Gambia	2014	ERR1106518	0.9888201
PA0384-C	Gambia	2014	ERR1106519	0.999027
PA0387-C	Gambia	2014	ERR1106520	0.9989109
PA0388-C	Gambia	2014	ERR1106521	0.9848579
PA0391-C	Gambia	2014	ERR1106523	0.9859387
PA0392-C	Gambia	2014	ERR1106524	0.98253614
PA0393-C	Gambia	2014	ERR1106525	0.9890722
PA0395-C	Gambia	2014	ERR1106527	0.9851444
PA0396-C	Gambia	2014	ERR1106528	0.997281
PA0398-C	Gambia	2014	ERR1106530	0.99951136
PA0400-C	Gambia	2014	ERR1106506	0.9972573
PA0401-C	Gambia	2014	ERR1106507	0.99736327
PA0402-C	Gambia	2014	ERR1106532	0.9914389
PA0403-C	Gambia	2014	ERR1106533	0.9911141
PA0405-C	Gambia	2014	ERR1106535	0.9619602
PA0406-C	Gambia	2014	ERR1106536	0.9790407
PA0407-C	Gambia	2014	ERR1106537	0.9930534
PA0409-C	Gambia	2014	ERR1106538	0.99192166
PA0411-C	Gambia	2014	ERR1106540	0.9864203
PA0413-C	Gambia	2014	ERR1106541	0.9871744
PF0008-C	Ghana	2009	ERR211566	0.9952941
PF0011-C	Ghana	2009	ERR015326	0.99466836
PF0020-C	Ghana	2009	ERR199978	0.9985452
PF0022-C	Ghana	2009	ERR018949	0.9912098
PF0025-C	Ghana	2009	ERR015405	0.9916954
PF0028-C	Ghana	2009	ERR015351	0.97835255
PF0031-C	Ghana	2009	ERR023660	0.996202
PF0035-C	Ghana	2009	ERR018970	0.9989555
PF0037-C	Ghana	2009	ERR263689	0.99266046
PF0041-C	Ghana	2009	ERR199972	0.9731924
PF0043-C	Ghana	2009	ERR018943	0.99737537
PF0050-C	Ghana	2009	ERR023678	0.9813307
PF0052-C	Ghana	2009	ERR211545	0.9948546
PF0058-C	Ghana	2009	ERR018945	0.99793875
PF0074-C	Ghana	2009	ERR018975	0.961966
PF0079-C	Ghana	2009	ERR211488	0.9876356
PF0092-C	Ghana	2009	ERR263683	0.9986772
PF0098-C	Ghana	2009	ERR020117	0.99644613
PF0100-C	Ghana	2009	ERR022701	0.9893721
PF0105-C	Ghana	2009	ERR263680	0.9547316
PF0106-C	Ghana	2009	ERR263686	0.990136
PF0107-C	Ghana	2009	ERR022534	0.9961216
PF0108-C	Ghana	2009	ERR020118	0.9961108
PF0115-C	Ghana	2009	ERR023159	0.9934677
PF0145-C	Ghana	2010	ERR022913	0.9899442
PF0148-C	Ghana	2010	ERR019549	0.99752307
PF0149-C	Ghana	2010	ERR211495	0.9894912
PF0151-C	Ghana	2010	ERR211463	0.9982044
PF0152-C	Ghana	2010	ERR211530	0.9977938
PF0156-C	Ghana	2010	ERR211510	0.9970596
PF0157-C	Ghana	2010	ERR211498	0.99000883
PF0164-C	Ghana	2010	ERR211502	0.9893839
PF0172-C	Ghana	2010	ERR045574	0.99134934
PF0175-C	Ghana	2010	ERR045575	0.9925209
PF0176-C	Ghana	2010	ERR205932	0.99804157
PF0178-C	Ghana	2010	ERR039235	0.99660516
PF0180-C	Ghana	2010	ERR029957	0.99829084
PF0184-C	Ghana	2010	ERR036144	0.99009544
PF0158-C	Ghana	2011	ERR211499	0.9970675
PF0337-C	Ghana	2011	ERR039945	0.9847122
PF0393-CW	Ghana	2011	ERR042690	0.98429465
PF0397-C	Ghana	2011	ERR216457	0.99698657
PF0400-C	Ghana	2011	ERR042701	0.9895792
PF0401-C	Ghana	2011	ERR039888	0.99691767
PF0405-C	Ghana	2011	ERR042717	0.9938401
PF0406-C	Ghana	2011	ERR042721	0.9904376
PF0407-C	Ghana	2011	ERR042239	0.9925415
PF0409-C	Ghana	2011	ERR039971	0.9941177
PF0410-CW	Ghana	2011	ERR042691	0.9939601
PF0439-C	Ghana	2011	ERR042706	0.9977403
PF0441-CW	Ghana	2011	ERR043311	0.98677665
PF0446-CW	Ghana	2011	ERR043313	0.98731095
PF0578-C	Ghana	2012	ERR248967	0.99603385
PF0584-C	Ghana	2012	ERR234555	0.9865413
PF0590-C	Ghana	2012	ERR234553	0.98597366
PF0596-C	Ghana	2012	ERR343116	0.9809774
PF0597-C	Ghana	2012	ERR343117	0.992491
PF0599-C	Ghana	2012	ERR343093	0.99705917
PF0604-C	Ghana	2012	ERR343096	0.9901224
PF0606-C	Ghana	2012	ERR340457	0.99738085
PF0610-C	Ghana	2012	ERR343097	0.99262744
PF0612-C	Ghana	2012	ERR343098	0.9968056
PF0614-C	Ghana	2012	ERR343105	0.98560655
PF0625-C	Ghana	2012	ERR343100	0.979113
PF0635-C	Ghana	2012	ERR343110	0.9940164
PF0655-C	Ghana	2012	ERR343103	0.9984219
PF0668-C	Ghana	2012	ERR403192	0.9949839
PF0670-C	Ghana	2012	ERR376211	0.99757296
PF0676-C	Ghana	2012	ERR376212	0.9987163
PF0678-C	Ghana	2012	ERR376188	0.9974731
PF0680-C	Ghana	2012	ERR376214	0.9969203
PF0685-C	Ghana	2012	ERR376203	0.9975368
PF0686-C	Ghana	2012	ERR376217	0.9870021
PF0687-C	Ghana	2012	ERR403197	0.9907733
PF0661-C	Ghana	2013	ERR343115	0.99269885
PF0666-C	Ghana	2013	ERR340465	0.9969947
PF0725-C	Ghana	2013	ERR450098	0.9953575
PF0728-C	Ghana	2013	ERR450090	0.99109954
PF0729-C	Ghana	2013	ERR450052	0.9912634
PF0730-C	Ghana	2013	ERR450042	0.9890641
PF0733-C	Ghana	2013	ERR450104	0.99416417
PF0737-C	Ghana	2013	ERR450060	0.9819282
PF0738-C	Ghana	2013	ERR450072	0.99650073
PF0742-C	Ghana	2013	ERR450053	0.9974368
PF0747-C	Ghana	2013	ERR450097	0.9967966
PF0754-C	Ghana	2013	ERR450116	0.99618286
PF0759-C	Ghana	2013	ERR450057	0.98996603
PF0761-C	Ghana	2013	ERR450034	0.9977711
PF0763-C	Ghana	2013	ERR450049	0.9708332
PF0767-C	Ghana	2013	ERR450055	0.9926716
PF0768-C	Ghana	2013	ERR450067	0.9927752
PF0769-C	Ghana	2013	ERR450105	0.988755
PF0773-C	Ghana	2013	ERR450047	0.99739647
PF0778-C	Ghana	2013	ERR450062	0.9903609
PF0780-C	Ghana	2013	ERR450078	0.987628
PF0782-C	Ghana	2013	ERR450080	0.9837144
PF0783-C	Ghana	2013	ERR450122	0.9825417
PF0785-C	Ghana	2013	ERR450099	0.9986091
PF1009-C	Ghana	2014	ERR636029	0.98950565
PF1010-C	Ghana	2014	ERR636035	0.9896389
PF1011-C	Ghana	2014	ERR636043	0.9917272
PF1014-C	Ghana	2014	ERR637299	0.97904146
PF1015-C	Ghana	2014	ERR637300	0.988417
PF1016-C	Ghana	2014	ERR636076	0.96284884
PF1018-C	Ghana	2014	ERR636092	0.99277794
PF1019-C	Ghana	2014	ERR637302	0.99212015
PF1020-C	Ghana	2014	ERR636103	0.99062103
PF1021-C	Ghana	2014	ERR636030	0.9942484
PF1024-C	Ghana	2014	ERR636051	0.9956228
PF1026-C	Ghana	2014	ERR636064	0.98905927
PF1027-C	Ghana	2014	ERR636070	0.99696296
PF1028-C	Ghana	2014	ERR636077	0.99746
PF1029-C	Ghana	2014	ERR636085	0.98444283
PF1031-C	Ghana	2014	ERR637303	0.9970871
PF1033-C	Ghana	2014	ERR637295	0.9887298
PF1036-C	Ghana	2014	ERR636052	0.99021333
PF1037-C	Ghana	2014	ERR636060	0.9986341
PF1041-C	Ghana	2014	ERR636086	0.9987197
PF1042-C	Ghana	2014	ERR636094	0.98657936
PF1044-C	Ghana	2014	ERR636105	0.9952304
PF1048-C	Ghana	2014	ERR636053	0.99229157
PF1049-C	Ghana	2014	ERR636061	0.98555756
QQ0004-C	Ivory.Coast	2013	ERR636436	0.99678296
QQ0005-C	Ivory.Coast	2013	ERR636439	0.99326783
QQ0008-C	Ivory.Coast	2013	ERR636452	0.9877065
QQ0009-C	Ivory.Coast	2013	ERR636457	0.98814064
QQ0024-C	Ivory.Coast	2013	ERR636469	0.98589325
QQ0027-C	Ivory.Coast	2013	ERR636431	0.996367
QQ0031-C	Ivory.Coast	2013	ERR636448	0.9953601
QQ0032-C	Ivory.Coast	2013	ERR636453	0.99202037
QQ0039-C	Ivory.Coast	2013	ERR636432	0.9954955
QQ0048-C	Ivory.Coast	2013	ERR636010	0.9908548
QQ0049-C	Ivory.Coast	2013	ERR636423	0.9894101
QQ0050-C	Ivory.Coast	2013	ERR636428	0.98920524
QQ0053-C	Ivory.Coast	2013	ERR636440	0.98816496
QQ0056-C	Ivory.Coast	2013	ERR636454	0.99908096
QQ0058-C	Ivory.Coast	2013	ERR636461	0.9906965
QQ0061-C	Ivory.Coast	2013	ERR636424	0.9895671
QQ0063-C	Ivory.Coast	2013	ERR636434	0.99372613
QQ0066-C	Ivory.Coast	2013	ERR636445	0.9903027
QQ0070-C	Ivory.Coast	2013	ERR636462	0.9918794
QQ0071-C	Ivory.Coast	2013	ERR636466	0.9976082
QQ0073-C	Ivory.Coast	2013	ERR636425	0.9923787
QQ0074-C	Ivory.Coast	2013	ERR636429	0.99893063
QQ0075-C	Ivory.Coast	2013	ERR636435	0.9982693
QQ0078-C	Ivory.Coast	2013	ERR636446	0.9822561
QQ0088-C	Ivory.Coast	2013	ERR636438	0.9936087
PC0033-C	Kenya	2007	ERR012304	0.97755194
PC0070-C	Kenya	2007	ERR205934	0.9990154
PC0075-C	Kenya	2007	ERR029412	0.9916778
PC0077-C	Kenya	2007	ERR029088	0.9942248
PC0079-C	Kenya	2007	ERR029104	0.9979553
PC0097-C	Kenya	2007	ERR205958	0.9988158
PC0103-C	Kenya	2007	ERR205959	0.98966736
PT0002-CW	Malawi	2011	ERR045656	0.990942
PT0007-CW	Malawi	2011	ERR045661	0.9940546
PT0008-CW	Malawi	2011	ERR045662	0.9743025
PT0009-CW	Malawi	2011	ERR045663	0.9944623
PT0014-CW	Malawi	2011	ERR045666	0.9902173
PT0018-CW	Malawi	2011	ERR042683	0.9925861
PT0020-CW	Malawi	2011	ERR042685	0.9851307
PT0021-CW	Malawi	2011	ERR042686	0.97349656
PT0023-CW	Malawi	2011	ERR042687	0.9919872
PT0027-C	Malawi	2011	ERR054068	0.99628013
PT0031-C	Malawi	2011	ERR054070	0.9979515
PT0032-C	Malawi	2011	ERR216472	0.98692757
PT0040-C	Malawi	2011	ERR054073	0.99750817
PT0041-C	Malawi	2011	ERR054074	0.9993553
PT0042-C	Malawi	2011	ERR054075	0.9896522
PT0048-C	Malawi	2011	ERR054078	0.9924992
PT0079-C	Malawi	2011	ERR108409	0.9987644
PM0096-C	Mali	2007	ERR015424	0.99183154
PM0097-C	Mali	2007	ERR211517	0.9935858
PM0098-C	Mali	2007	ERR223048	0.9915536
PM0113-C	Mali	2007	ERR199992	0.9946162
PM0114-C	Mali	2007	ERR015314	0.9798093
PM0115-C	Mali	2007	ERR015420	0.9974435
PM0117-C	Mali	2007	ERR199993	0.98776484
PM0124-C	Mali	2007	ERR015371	0.9970676
PM0127-C	Mali	2007	ERR211459	0.9899383
PM0129-C	Mali	2007	ERR490335	0.9815457
PM0132-C	Mali	2007	ERR018903	0.9978754
PM0133-C	Mali	2007	ERR018898	0.99351454
PM0136-C	Mali	2007	ERR015435	0.99875176
PM0145-C	Mali	2007	ERR015317	0.99675786
PM0182-C	Mali	2013	ERR636270	0.9912948
PM0183-C	Mali	2013	ERR636276	0.98881966
PM0186-C	Mali	2013	ERR636296	0.9548083
PM0188-C	Mali	2013	ERR636209	0.9883908
PM0190-C	Mali	2013	ERR636216	0.9899194
PM0191-C	Mali	2013	ERR636319	0.99316496
PM0192-C	Mali	2013	ERR636218	0.97135204
PM0198-C	Mali	2013	ERR636297	0.9969011
PM0199-C	Mali	2013	ERR636205	0.9975395
PM0203-C	Mali	2013	ERR636320	0.9886029
PM0204-C	Mali	2013	ERR636325	0.9838449
PM0212-C	Mali	2013	ERR636211	0.99192435
PM0213-C	Mali	2013	ERR636309	0.9861552
PM0216-C	Mali	2013	ERR636326	0.9899584
PM0218-C	Mali	2013	ERR636273	0.9899026
PM0220-C	Mali	2013	ERR636286	0.98956937
PM0222-C	Mali	2013	ERR636298	0.9943526
PM0224-C	Mali	2013	ERR636212	0.98567
PM0227-C	Mali	2013	ERR636322	0.9965161
PM0231-C	Mali	2013	ERR636280	0.98725736
PM0233-C	Mali	2013	ERR636294	0.99156046
PM0234-C	Mali	2013	ERR636204	0.9773902
PM0235-C	Mali	2013	ERR636206	0.98127097
PM0236-C	Mali	2013	ERR636306	0.9941323
PM0238-C	Mali	2013	ERR636315	0.99398607
PM0323-C	Mali	2014	ERR636198	0.98933184
PM0324-C	Mali	2014	ERR636175	0.99600154
PM0325-C	Mali	2014	ERR636179	0.9909767
PM0565-C	Mali	2014	ERR1045302	0.9549568
PM0566-C	Mali	2014	ERR1045303	0.9902334
PM0567-C	Mali	2014	ERR1045304	0.9981087
PM0569-C	Mali	2014	ERR1045306	0.99829704
PM0570-C	Mali	2014	ERR1045307	0.9957116
PM0571-C	Mali	2014	ERR1045308	0.9935526
PM0573-C	Mali	2014	ERR1045310	0.9904357
PM0574-C	Mali	2014	ERR1045311	0.99859923
PM0580-C	Mali	2014	ERR1045317	0.97888774
PM0582-C	Mali	2014	ERR1045319	0.9927182
PM0583-C	Mali	2014	ERR1045320	0.9925291
PM0585-C	Mali	2014	ERR1045322	0.99015254
PM0586-C	Mali	2014	ERR1063589	0.9965615
PM0588-C	Mali	2014	ERR1063591	0.99812293
PM0590-C	Mali	2014	ERR1063593	0.989955
PM0592-C	Mali	2014	ERR1063595	0.99846053
PM0593-C	Mali	2014	ERR1063596	0.992688
PM0594-C	Mali	2014	ERR1063597	0.9985068
PM0595-C	Mali	2014	ERR1063598	0.98895925
PM0600-C	Mali	2014	ERR1063603	0.99720156
PM0601-C	Mali	2014	ERR1063604	0.98827046
PM0602-C	Mali	2014	ERR1063605	0.9974648
QV0004-C	Senegal	2013	ERR912896	0.99077666
QV0005-C	Senegal	2013	ERR912897	0.9813774
QV0008-C	Senegal	2013	ERR912898	0.99249655
QV0013-C	Senegal	2013	ERR912901	0.9862799
QV0014-C	Senegal	2013	ERR912902	0.998026
QV0015-C	Senegal	2013	ERR912903	0.99713844
QV0016-C	Senegal	2013	ERR912904	0.98721564
QV0018-C	Senegal	2013	ERR912905	0.9969462
QV0020-C	Senegal	2013	ERR912907	0.98670065
QV0021-C	Senegal	2013	ERR912908	0.9888897
QV0026-C	Senegal	2013	ERR912909	0.989176
QV0030-C	Senegal	2013	ERR912913	0.9896424
QV0031-C	Senegal	2013	ERR912914	0.9952145
QV0032-C	Senegal	2013	ERR912915	0.99700505
QV0033-C	Senegal	2013	ERR912916	0.99299145
QV0035-C	Senegal	2013	ERR912917	0.98954123
QV0037-C	Senegal	2013	ERR912918	0.97863674
QV0038-C	Senegal	2013	ERR912919	0.9911068
QV0040-C	Senegal	2013	ERR912921	0.9884062
QV0042-C	Senegal	2013	ERR912923	0.96489996
QV0044-C	Senegal	2013	ERR912924	0.9987527
QV0045-C	Senegal	2013	ERR912925	0.99887186
QV0046-C	Senegal	2013	ERR912926	0.9856454
QV0047-C	Senegal	2013	ERR912927	0.9888732
PE0087-C	Tanzania	2013	ERR405240	0.9985883
PE0089-C	Tanzania	2013	ERR405243	0.99521405
PE0090-C	Tanzania	2013	ERR405245	0.9799674
PE0092-C	Tanzania	2013	ERR490334	0.99337274
PE0093-C	Tanzania	2013	ERR490338	0.9914698
PE0096-C	Tanzania	2013	ERR405237	0.96635824
PE0098-C	Tanzania	2013	ERR405239	0.99755126
PE0105-C	Tanzania	2013	ERR405252	0.9882774
PE0108-C	Tanzania	2013	ERR490339	0.9952664
PE0111-C	Tanzania	2013	ERR405241	0.99347484
PE0113-C	Tanzania	2013	ERR405244	0.9924528
PE0115-C	Tanzania	2013	ERR405250	0.9524557
PE0119-C	Tanzania	2013	ERR405236	0.99112505
PE0151-C	Tanzania	2013	ERR689149	0.9896109
PE0156-C	Tanzania	2013	ERR696929	0.9940341
PE0157-C	Tanzania	2013	ERR662098	0.99512017
PE0161-C	Tanzania	2013	ERR689211	0.9878678
PE0162-C	Tanzania	2013	ERR696940	0.9885218
PE0163-C	Tanzania	2013	ERR696891	0.99275935
PE0164-C	Tanzania	2013	ERR696953	0.9985491
PE0172-C	Tanzania	2013	ERR689223	0.99240613
PE0173-C	Tanzania	2013	ERR689186	0.98943275
PE0177-C	Tanzania	2013	ERR696942	0.99804074
