# Supplementary material for: Multi-locus investigation of Anopheles-mediated selective pressure on Plasmodium falciparum in Africa
Source: Parasit Vectors. 2024 Dec 23;17:530. doi: 10.1186/s13071-024-06604-y (PMC11665118; doi:10.1186/s13071-024-06604-y)
Supplement: Supplementary file 9 — Supplementary Table 2. [file 13071_2024_6604_MOESM9_ESM.csv]

sample_id	species_gambiae_coluzzii	ena_run	country	year
AB0085-Cx	gambiae	ERR495554	Burkina Faso	2012
AB0085-Cx	gambiae	ERR501731	Burkina Faso	2012
AB0085-Cx	gambiae	ERR501743	Burkina Faso	2012
AB0086-Cx	gambiae	ERR491321	Burkina Faso	2012
AB0086-Cx	gambiae	ERR495433	Burkina Faso	2012
AB0086-Cx	gambiae	ERR495445	Burkina Faso	2012
AB0096-C	gambiae	ERR328831	Burkina Faso	2012
AB0096-C	gambiae	ERR332002	Burkina Faso	2012
AB0096-C	gambiae	ERR332014	Burkina Faso	2012
AB0103-C	gambiae	ERR332010	Burkina Faso	2012
AB0103-C	gambiae	ERR331998	Burkina Faso	2012
AB0103-C	gambiae	ERR328827	Burkina Faso	2012
AB0104-Cx	gambiae	ERR495564	Burkina Faso	2012
AB0104-Cx	gambiae	ERR501753	Burkina Faso	2012
AB0104-Cx	gambiae	ERR501765	Burkina Faso	2012
AB0116-C	gambiae	ERR317233	Burkina Faso	2012
AB0116-C	gambiae	ERR317413	Burkina Faso	2012
AB0116-C	gambiae	ERR317425	Burkina Faso	2012
AB0117-C	gambiae	ERR317231	Burkina Faso	2012
AB0117-C	gambiae	ERR317411	Burkina Faso	2012
AB0117-C	gambiae	ERR317423	Burkina Faso	2012
AB0118-C	gambiae	ERR317418	Burkina Faso	2012
AB0118-C	gambiae	ERR317430	Burkina Faso	2012
AB0118-C	gambiae	ERR317238	Burkina Faso	2012
AB0119-C	gambiae	ERR317232	Burkina Faso	2012
AB0373-C	gambiae	ERR1714071	Burkina Faso	2014
AB0373-C	gambiae	ERR1714107	Burkina Faso	2014
AB0373-C	gambiae	ERR1714143	Burkina Faso	2014
AB0374-C	gambiae	ERR1714144	Burkina Faso	2014
AB0374-C	gambiae	ERR1714108	Burkina Faso	2014
AB0374-C	gambiae	ERR1714072	Burkina Faso	2014
AB0375-C	gambiae	ERR1714073	Burkina Faso	2014
AB0375-C	gambiae	ERR1714109	Burkina Faso	2014
AB0375-C	gambiae	ERR1714145	Burkina Faso	2014
AB0378-C	gambiae	ERR1714074	Burkina Faso	2014
AB0378-C	gambiae	ERR1714110	Burkina Faso	2014
AB0378-C	gambiae	ERR1714146	Burkina Faso	2014
AB0379-C	gambiae	ERR1714147	Burkina Faso	2014
AB0379-C	gambiae	ERR1714111	Burkina Faso	2014
AB0379-C	gambiae	ERR1714075	Burkina Faso	2014
AB0381-C	gambiae	ERR1714076	Burkina Faso	2014
AB0381-C	gambiae	ERR1714112	Burkina Faso	2014
AB0381-C	gambiae	ERR1714148	Burkina Faso	2014
AB0386-C	gambiae	ERR1714077	Burkina Faso	2014
AB0386-C	gambiae	ERR1714113	Burkina Faso	2014
AB0386-C	gambiae	ERR1714149	Burkina Faso	2014
AB0388-C	gambiae	ERR1714150	Burkina Faso	2014
AB0388-C	gambiae	ERR1714114	Burkina Faso	2014
AB0388-C	gambiae	ERR1714078	Burkina Faso	2014
AB0389-C	gambiae	ERR1714079	Burkina Faso	2014
AB0298-C	gambiae	ERR1638729	Burkina Faso	2004
AB0298-C	gambiae	ERR1702222	Burkina Faso	2004
AB0298-C	gambiae	ERR1702258	Burkina Faso	2004
AB0299-C	gambiae	ERR1638730	Burkina Faso	2004
AB0299-C	gambiae	ERR1702223	Burkina Faso	2004
AB0299-C	gambiae	ERR1702259	Burkina Faso	2004
AB0301-C	gambiae	ERR1638731	Burkina Faso	2004
AB0301-C	gambiae	ERR1702224	Burkina Faso	2004
AB0301-C	gambiae	ERR1702260	Burkina Faso	2004
AB0302-C	gambiae	ERR1702261	Burkina Faso	2004
AB0302-C	gambiae	ERR1638732	Burkina Faso	2004
AB0302-C	gambiae	ERR1702225	Burkina Faso	2004
AB0303-C	gambiae	ERR1638733	Burkina Faso	2004
AB0303-C	gambiae	ERR1702226	Burkina Faso	2004
AB0303-C	gambiae	ERR1702262	Burkina Faso	2004
AB0309-C	gambiae	ERR1702263	Burkina Faso	2004
AB0309-C	gambiae	ERR1638734	Burkina Faso	2004
AB0309-C	gambiae	ERR1702227	Burkina Faso	2004
AB0312-C	gambiae	ERR1702264	Burkina Faso	2004
AB0312-C	gambiae	ERR1702228	Burkina Faso	2004
AB0312-C	gambiae	ERR1638735	Burkina Faso	2004
AB0313-C	gambiae	ERR1638736	Burkina Faso	2004
AB0313-C	gambiae	ERR1702229	Burkina Faso	2004
AB0313-C	gambiae	ERR1702265	Burkina Faso	2004
AB0314-C	gambiae	ERR1638737	Burkina Faso	2004
BP0009-C	gambiae	ERR1620635	Democratic Republic of Congo	2015
BP0009-C	gambiae	ERR1620779	Democratic Republic of Congo	2015
BP0009-C	gambiae	ERR1638689	Democratic Republic of Congo	2015
BP0010-C	gambiae	ERR1620636	Democratic Republic of Congo	2015
BP0010-C	gambiae	ERR1638690	Democratic Republic of Congo	2015
BP0010-C	gambiae	ERR1620780	Democratic Republic of Congo	2015
BP0011-C	gambiae	ERR1620637	Democratic Republic of Congo	2015
BP0011-C	gambiae	ERR1620781	Democratic Republic of Congo	2015
BP0011-C	gambiae	ERR1638691	Democratic Republic of Congo	2015
BP0012-C	gambiae	ERR1620782	Democratic Republic of Congo	2015
BP0012-C	gambiae	ERR1620638	Democratic Republic of Congo	2015
BP0012-C	gambiae	ERR1638692	Democratic Republic of Congo	2015
BP0013-C	gambiae	ERR1620783	Democratic Republic of Congo	2015
BP0013-C	gambiae	ERR1638693	Democratic Republic of Congo	2015
BP0013-C	gambiae	ERR1620639	Democratic Republic of Congo	2015
BP0015-C	gambiae	ERR1620641	Democratic Republic of Congo	2015
BP0015-C	gambiae	ERR1620785	Democratic Republic of Congo	2015
BP0015-C	gambiae	ERR1638695	Democratic Republic of Congo	2015
BP0016-C	gambiae	ERR1620786	Democratic Republic of Congo	2015
BP0016-C	gambiae	ERR1638696	Democratic Republic of Congo	2015
BP0016-C	gambiae	ERR1620642	Democratic Republic of Congo	2015
BP0017-C	gambiae	ERR1620643	Democratic Republic of Congo	2015
BP0017-C	gambiae	ERR1620787	Democratic Republic of Congo	2015
BP0017-C	gambiae	ERR1638697	Democratic Republic of Congo	2015
BP0018-C	gambiae	ERR1620644	Democratic Republic of Congo	2015
BK0009-C	gambiae	ERR1560365	Central African Republic	1994
BK0009-C	gambiae	ERR1560401	Central African Republic	1994
BK0009-C	gambiae	ERR1560437	Central African Republic	1994
BK0010-C	gambiae	ERR1560366	Central African Republic	1994
BK0010-C	gambiae	ERR1560402	Central African Republic	1994
BK0010-C	gambiae	ERR1560438	Central African Republic	1994
BK0011-C	gambiae	ERR1560439	Central African Republic	1994
BK0011-C	gambiae	ERR1560367	Central African Republic	1994
BK0011-C	gambiae	ERR1560403	Central African Republic	1994
BK0013-C	gambiae	ERR1560368	Central African Republic	1994
BK0013-C	gambiae	ERR1560404	Central African Republic	1994
BK0013-C	gambiae	ERR1560440	Central African Republic	1994
BK0016-C	gambiae	ERR1560443	Central African Republic	1994
BK0016-C	gambiae	ERR1560407	Central African Republic	1994
BK0016-C	gambiae	ERR1560371	Central African Republic	1994
BK0018-C	gambiae	ERR1560373	Central African Republic	1994
BK0018-C	gambiae	ERR1560409	Central African Republic	1994
BK0018-C	gambiae	ERR1560445	Central African Republic	1994
BK0019-C	gambiae	ERR1560374	Central African Republic	1994
BK0019-C	gambiae	ERR1560410	Central African Republic	1994
BK0019-C	gambiae	ERR1560446	Central African Republic	1994
BK0022-C	gambiae	ERR1560448	Central African Republic	1994
BK0022-C	gambiae	ERR1560376	Central African Republic	1994
BK0022-C	gambiae	ERR1560412	Central African Republic	1994
BK0023-C	gambiae	ERR1560377	Central African Republic	1994
AN0007-C	gambiae	ERR320090	Cameroon	2009
AN0007-C	gambiae	ERR323532	Cameroon	2009
AN0007-C	gambiae	ERR323544	Cameroon	2009
AN0008-C	gambiae	ERR317379	Cameroon	2009
AN0008-C	gambiae	ERR323484	Cameroon	2009
AN0008-C	gambiae	ERR323496	Cameroon	2009
AN0009-C	gambiae	ERR317382	Cameroon	2009
AN0009-C	gambiae	ERR323487	Cameroon	2009
AN0009-C	gambiae	ERR323499	Cameroon	2009
AN0010-C	gambiae	ERR317296	Cameroon	2009
AN0010-C	gambiae	ERR340904	Cameroon	2009
AN0010-C	gambiae	ERR340916	Cameroon	2009
AN0011-C	gambiae	ERR323550	Cameroon	2009
AN0011-C	gambiae	ERR323538	Cameroon	2009
AN0011-C	gambiae	ERR320096	Cameroon	2009
AN0012-C	gambiae	ERR317297	Cameroon	2009
AN0012-C	gambiae	ERR340905	Cameroon	2009
AN0012-C	gambiae	ERR340917	Cameroon	2009
AN0013-C	gambiae	ERR317374	Cameroon	2009
AN0013-C	gambiae	ERR323479	Cameroon	2009
AN0013-C	gambiae	ERR323491	Cameroon	2009
AN0014-C	gambiae	ERR317381	Cameroon	2009
AN0014-C	gambiae	ERR323486	Cameroon	2009
AN0014-C	gambiae	ERR323498	Cameroon	2009
AN0015-C	gambiae	ERR320089	Cameroon	2009
AB0293-C	gambiae	ERR1638725	Cameroon	2005
AB0293-C	gambiae	ERR1702218	Cameroon	2005
AB0293-C	gambiae	ERR1702254	Cameroon	2005
AB0294-C	gambiae	ERR1638726	Cameroon	2005
AB0294-C	gambiae	ERR1702219	Cameroon	2005
AB0294-C	gambiae	ERR1702255	Cameroon	2005
AB0295-C	gambiae	ERR1638727	Cameroon	2005
AB0295-C	gambiae	ERR1702220	Cameroon	2005
AB0295-C	gambiae	ERR1702256	Cameroon	2005
AB0297-C	gambiae	ERR1702257	Cameroon	2005
AB0297-C	gambiae	ERR1638728	Cameroon	2005
AB0297-C	gambiae	ERR1702221	Cameroon	2005
AN0418-C	gambiae	ERR1638749	Cameroon	2005
AN0418-C	gambiae	ERR1702242	Cameroon	2005
AN0418-C	gambiae	ERR1702278	Cameroon	2005
AN0419-C	gambiae	ERR1702279	Cameroon	2005
AN0419-C	gambiae	ERR1638750	Cameroon	2005
AN0419-C	gambiae	ERR1702243	Cameroon	2005
AN0421-C	gambiae	ERR1702280	Cameroon	2005
AN0421-C	gambiae	ERR1638751	Cameroon	2005
AN0421-C	gambiae	ERR1702244	Cameroon	2005
AN0423-C	gambiae	ERR1638752	Cameroon	2005
AN0423-C	gambiae	ERR1702245	Cameroon	2005
AN0423-C	gambiae	ERR1702281	Cameroon	2005
AN0424-C	gambiae	ERR1638753	Cameroon	2005
AN0325-C	gambiae	ERR1373074	Cameroon	2013
AN0408-C	gambiae	ERR1373077	Cameroon	2013
AN0326-C	gambiae	ERR1373082	Cameroon	2013
AN0585-CW	gambiae	ERR2496667	Cameroon	2013
AN0585-CW	gambiae	ERR2496700	Cameroon	2013
AN0585-CW	gambiae	ERR2496733	Cameroon	2013
AN0577-CW	gambiae	ERR2496671	Cameroon	2013
AN0577-CW	gambiae	ERR2496704	Cameroon	2013
AN0577-CW	gambiae	ERR2496737	Cameroon	2013
AN0586-CW	gambiae	ERR2496738	Cameroon	2013
AN0586-CW	gambiae	ERR2496705	Cameroon	2013
AN0586-CW	gambiae	ERR2496672	Cameroon	2013
AN0578-CW	gambiae	ERR2496709	Cameroon	2013
AN0578-CW	gambiae	ERR2496676	Cameroon	2013
AN0578-CW	gambiae	ERR2496742	Cameroon	2013
AN0587-CW	gambiae	ERR2496677	Cameroon	2013
AN0587-CW	gambiae	ERR2496710	Cameroon	2013
AN0587-CW	gambiae	ERR2496743	Cameroon	2013
AN0579-CW	gambiae	ERR2496681	Cameroon	2013
AN0579-CW	gambiae	ERR2496714	Cameroon	2013
AN0579-CW	gambiae	ERR2496747	Cameroon	2013
AN0588-CW	gambiae	ERR2496682	Cameroon	2013
AN0588-CW	gambiae	ERR2496715	Cameroon	2013
AN0588-CW	gambiae	ERR2496748	Cameroon	2013
AN0580-CW	gambiae	ERR2496751	Cameroon	2013
AP0007-C	gambiae	ERR197452	Mayotte	2011
AP0007-C	gambiae	ERR216672	Mayotte	2011
AP0007-C	gambiae	ERR216660	Mayotte	2011
AP0021-C	gambiae	ERR197455	Mayotte	2011
AP0021-C	gambiae	ERR216663	Mayotte	2011
AP0021-C	gambiae	ERR216675	Mayotte	2011
AP0019-C	gambiae	ERR216678	Mayotte	2011
AP0019-C	gambiae	ERR216666	Mayotte	2011
AP0019-C	gambiae	ERR197458	Mayotte	2011
AP0020-C	gambiae	ERR216682	Mayotte	2011
AP0020-C	gambiae	ERR197462	Mayotte	2011
AP0020-C	gambiae	ERR216670	Mayotte	2011
AP0009-C	gambiae	ERR197464	Mayotte	2011
AP0009-C	gambiae	ERR203716	Mayotte	2011
AP0009-C	gambiae	ERR203728	Mayotte	2011
AP0002-C	gambiae	ERR197471	Mayotte	2011
AP0002-C	gambiae	ERR203735	Mayotte	2011
AP0002-C	gambiae	ERR203723	Mayotte	2011
AP0034-C	gambiae	ERR203724	Mayotte	2011
AP0034-C	gambiae	ERR203736	Mayotte	2011
AP0034-C	gambiae	ERR197472	Mayotte	2011
AP0035-C	gambiae	ERR197476	Mayotte	2011
AP0035-C	gambiae	ERR203740	Mayotte	2011
AP0035-C	gambiae	ERR203752	Mayotte	2011
AP0031-C	gambiae	ERR197477	Mayotte	2011
AS0001-C	gambiae	ERR323795	Gabon	2000
AS0001-C	gambiae	ERR328488	Gabon	2000
AS0001-C	gambiae	ERR328500	Gabon	2000
AS0002-Cx	gambiae	ERR491363	Gabon	2000
AS0002-Cx	gambiae	ERR495523	Gabon	2000
AS0002-Cx	gambiae	ERR495535	Gabon	2000
AS0003-C	gambiae	ERR323722	Gabon	2000
AS0003-C	gambiae	ERR327188	Gabon	2000
AS0003-C	gambiae	ERR327200	Gabon	2000
AS0004-C	gambiae	ERR323801	Gabon	2000
AS0004-C	gambiae	ERR328494	Gabon	2000
AS0004-C	gambiae	ERR328506	Gabon	2000
AS0005-C	gambiae	ERR347003	Gabon	2000
AS0005-C	gambiae	ERR343504	Gabon	2000
AS0005-C	gambiae	ERR346991	Gabon	2000
AS0006-C	gambiae	ERR323809	Gabon	2000
AS0006-C	gambiae	ERR328514	Gabon	2000
AS0006-C	gambiae	ERR328526	Gabon	2000
AS0007-C	gambiae	ERR323792	Gabon	2000
AS0007-C	gambiae	ERR328485	Gabon	2000
AS0007-C	gambiae	ERR328497	Gabon	2000
AS0008-Cx	gambiae	ERR501918	Gabon	2000
AS0008-Cx	gambiae	ERR491197	Gabon	2000
AS0008-Cx	gambiae	ERR495681	Gabon	2000
AS0009-C	gambiae	ERR328668	Gabon	2000
AA0050-C	gambiae	ERR387803	Ghana	2012
AA0050-C	gambiae	ERR387791	Ghana	2012
AA0050-C	gambiae	ERR376541	Ghana	2012
AA0059-C	gambiae	ERR387816	Ghana	2012
AA0059-C	gambiae	ERR387828	Ghana	2012
AA0059-C	gambiae	ERR376554	Ghana	2012
AA0084-C	gambiae	ERR376555	Ghana	2012
AA0084-C	gambiae	ERR387817	Ghana	2012
AA0084-C	gambiae	ERR387829	Ghana	2012
AA0106-C	gambiae	ERR387850	Ghana	2012
AA0106-C	gambiae	ERR376564	Ghana	2012
AA0106-C	gambiae	ERR387838	Ghana	2012
AA0060-C	gambiae	ERR387840	Ghana	2012
AA0060-C	gambiae	ERR387852	Ghana	2012
AA0060-C	gambiae	ERR376566	Ghana	2012
AA0119-C	gambiae	ERR376577	Ghana	2012
AA0119-C	gambiae	ERR387863	Ghana	2012
AA0119-C	gambiae	ERR387875	Ghana	2012
AA0061-C	gambiae	ERR387876	Ghana	2012
AA0061-C	gambiae	ERR387864	Ghana	2012
AA0061-C	gambiae	ERR376578	Ghana	2012
AA0105-C	gambiae	ERR376591	Ghana	2012
AA0105-C	gambiae	ERR387889	Ghana	2012
AA0105-C	gambiae	ERR387901	Ghana	2012
AA0070-C	gambiae	ERR376592	Ghana	2012
AG0159-C	gambiae	ERR381764	Gambia, The	2011
AG0159-C	gambiae	ERR381752	Gambia, The	2011
AG0159-C	gambiae	ERR376450	Gambia, The	2011
AG0232-C	gambiae	ERR381758	Gambia, The	2011
AG0232-C	gambiae	ERR381770	Gambia, The	2011
AG0232-C	gambiae	ERR376456	Gambia, The	2011
AG0129-C	gambiae	ERR381787	Gambia, The	2011
AG0129-C	gambiae	ERR381775	Gambia, The	2011
AG0129-C	gambiae	ERR376461	Gambia, The	2011
AG0153-C	gambiae	ERR381776	Gambia, The	2011
AG0153-C	gambiae	ERR376462	Gambia, The	2011
AG0153-C	gambiae	ERR381788	Gambia, The	2011
AG0163-C	gambiae	ERR381790	Gambia, The	2011
AG0163-C	gambiae	ERR376464	Gambia, The	2011
AG0163-C	gambiae	ERR381778	Gambia, The	2011
AG0229-C	gambiae	ERR381795	Gambia, The	2011
AG0229-C	gambiae	ERR376469	Gambia, The	2011
AG0229-C	gambiae	ERR381783	Gambia, The	2011
AG0230-C	gambiae	ERR381796	Gambia, The	2011
AG0230-C	gambiae	ERR376470	Gambia, The	2011
AG0230-C	gambiae	ERR381784	Gambia, The	2011
AG0098-C	gambiae	ERR381799	Gambia, The	2011
AG0098-C	gambiae	ERR376473	Gambia, The	2011
AG0098-C	gambiae	ERR381811	Gambia, The	2011
AG0104-C	gambiae	ERR381812	Gambia, The	2011
AG0442-CW	gambiae	ERR970973	Gambia, The	2012
AG0442-CW	gambiae	ERR984146	Gambia, The	2012
AG0442-CW	gambiae	ERR984158	Gambia, The	2012
AG0445-CW	gambiae	ERR970976	Gambia, The	2012
AG0445-CW	gambiae	ERR984149	Gambia, The	2012
AG0445-CW	gambiae	ERR984161	Gambia, The	2012
AG0446-CW	gambiae	ERR984162	Gambia, The	2012
AG0446-CW	gambiae	ERR970977	Gambia, The	2012
AG0446-CW	gambiae	ERR984150	Gambia, The	2012
AG0448-CW	gambiae	ERR970979	Gambia, The	2012
AG0448-CW	gambiae	ERR984152	Gambia, The	2012
AG0448-CW	gambiae	ERR984164	Gambia, The	2012
AG0450-CW	gambiae	ERR970981	Gambia, The	2012
AG0450-CW	gambiae	ERR984166	Gambia, The	2012
AG0450-CW	gambiae	ERR984178	Gambia, The	2012
AG0454-CW	gambiae	ERR984182	Gambia, The	2012
AG0454-CW	gambiae	ERR970985	Gambia, The	2012
AG0454-CW	gambiae	ERR984170	Gambia, The	2012
AG0455-CW	gambiae	ERR970986	Gambia, The	2012
AG0455-CW	gambiae	ERR984171	Gambia, The	2012
AG0455-CW	gambiae	ERR984183	Gambia, The	2012
AG0456-CW	gambiae	ERR984172	Gambia, The	2012
AG0456-CW	gambiae	ERR970987	Gambia, The	2012
AG0456-CW	gambiae	ERR984184	Gambia, The	2012
AG0460-CW	gambiae	ERR984176	Gambia, The	2012
AV0043-C	gambiae	ERR317362	Guinea	2012
AV0043-C	gambiae	ERR343547	Guinea	2012
AV0043-C	gambiae	ERR343535	Guinea	2012
AV0036-C	gambiae	ERR317363	Guinea	2012
AV0036-C	gambiae	ERR343536	Guinea	2012
AV0036-C	gambiae	ERR343548	Guinea	2012
AV0025-C	gambiae	ERR343549	Guinea	2012
AV0025-C	gambiae	ERR343537	Guinea	2012
AV0025-C	gambiae	ERR317364	Guinea	2012
AV0037-C	gambiae	ERR317368	Guinea	2012
AV0037-C	gambiae	ERR343541	Guinea	2012
AV0037-C	gambiae	ERR343553	Guinea	2012
AV0026-C	gambiae	ERR343558	Guinea	2012
AV0026-C	gambiae	ERR343546	Guinea	2012
AV0026-C	gambiae	ERR317373	Guinea	2012
AV0006-C	gambiae	ERR320166	Guinea	2012
AV0006-C	gambiae	ERR323680	Guinea	2012
AV0006-C	gambiae	ERR323692	Guinea	2012
AV0008-C	gambiae	ERR331631	Guinea	2012
AV0008-C	gambiae	ERR326897	Guinea	2012
AV0008-C	gambiae	ERR331619	Guinea	2012
AV0015-C	gambiae	ERR326898	Guinea	2012
AV0015-C	gambiae	ERR331620	Guinea	2012
AV0015-C	gambiae	ERR331632	Guinea	2012
AV0010-C	gambiae	ERR326900	Guinea	2012
AV0330-C	gambiae	ERR842038	Mali	2012
AV0330-C	gambiae	ERR842026	Mali	2012
AV0330-C	gambiae	ERR779576	Mali	2012
AV0342-C	gambiae	ERR842039	Mali	2012
AV0342-C	gambiae	ERR779577	Mali	2012
AV0342-C	gambiae	ERR842027	Mali	2012
AV0354-C	gambiae	ERR842028	Mali	2012
AV0354-C	gambiae	ERR779578	Mali	2012
AV0354-C	gambiae	ERR842040	Mali	2012
AV0377-C	gambiae	ERR779580	Mali	2012
AV0377-C	gambiae	ERR842030	Mali	2012
AV0377-C	gambiae	ERR842042	Mali	2012
AV0387-C	gambiae	ERR842031	Mali	2012
AV0387-C	gambiae	ERR779581	Mali	2012
AV0387-C	gambiae	ERR842043	Mali	2012
AV0407-C	gambiae	ERR842057	Mali	2012
AV0407-C	gambiae	ERR842045	Mali	2012
AV0407-C	gambiae	ERR779583	Mali	2012
AV0367-C	gambiae	ERR842060	Mali	2012
AV0367-C	gambiae	ERR842048	Mali	2012
AV0367-C	gambiae	ERR779586	Mali	2012
AV0378-C	gambiae	ERR779587	Mali	2012
AV0378-C	gambiae	ERR842049	Mali	2012
AV0378-C	gambiae	ERR842061	Mali	2012
AV0408-C	gambiae	ERR779589	Mali	2012
AQ0009-C	gambiae	ERR197451	Equatorial Guinea	2002
AQ0009-C	gambiae	ERR216659	Equatorial Guinea	2002
AQ0009-C	gambiae	ERR216671	Equatorial Guinea	2002
AQ0001-C	gambiae	ERR197453	Equatorial Guinea	2002
AQ0001-C	gambiae	ERR216661	Equatorial Guinea	2002
AQ0001-C	gambiae	ERR216673	Equatorial Guinea	2002
AQ0002-C	gambiae	ERR197454	Equatorial Guinea	2002
AQ0002-C	gambiae	ERR216662	Equatorial Guinea	2002
AQ0002-C	gambiae	ERR216674	Equatorial Guinea	2002
AQ0005-C	gambiae	ERR197456	Equatorial Guinea	2002
AQ0005-C	gambiae	ERR216664	Equatorial Guinea	2002
AQ0005-C	gambiae	ERR216676	Equatorial Guinea	2002
AQ0004-C	gambiae	ERR216677	Equatorial Guinea	2002
AQ0004-C	gambiae	ERR216665	Equatorial Guinea	2002
AQ0004-C	gambiae	ERR197457	Equatorial Guinea	2002
AQ0015-C	gambiae	ERR216668	Equatorial Guinea	2002
AQ0015-C	gambiae	ERR197460	Equatorial Guinea	2002
AQ0015-C	gambiae	ERR216680	Equatorial Guinea	2002
AQ0011-C	gambiae	ERR203731	Equatorial Guinea	2002
AQ0011-C	gambiae	ERR197467	Equatorial Guinea	2002
AQ0011-C	gambiae	ERR203719	Equatorial Guinea	2002
AQ0012-C	gambiae	ERR203733	Equatorial Guinea	2002
AQ0012-C	gambiae	ERR203721	Equatorial Guinea	2002
AQ0012-C	gambiae	ERR197469	Equatorial Guinea	2002
AQ0014-C	gambiae	ERR197478	Equatorial Guinea	2002
AJ0023-C	gambiae	ERR516918	Guinea-Bissau	2010
AJ0023-C	gambiae	ERR517049	Guinea-Bissau	2010
AJ0023-C	gambiae	ERR517061	Guinea-Bissau	2010
AJ0035-C	gambiae	ERR516932	Guinea-Bissau	2010
AJ0035-C	gambiae	ERR517123	Guinea-Bissau	2010
AJ0035-C	gambiae	ERR517135	Guinea-Bissau	2010
AJ0039-C	gambiae	ERR516940	Guinea-Bissau	2010
AJ0039-C	gambiae	ERR517143	Guinea-Bissau	2010
AJ0039-C	gambiae	ERR517155	Guinea-Bissau	2010
AJ0056-C	gambiae	ERR517039	Guinea-Bissau	2010
AJ0056-C	gambiae	ERR517027	Guinea-Bissau	2010
AJ0056-C	gambiae	ERR516908	Guinea-Bissau	2010
AJ0059-C	gambiae	ERR516965	Guinea-Bissau	2010
AJ0059-C	gambiae	ERR517096	Guinea-Bissau	2010
AJ0059-C	gambiae	ERR517108	Guinea-Bissau	2010
AJ0061-C	gambiae	ERR516906	Guinea-Bissau	2010
AJ0061-C	gambiae	ERR517037	Guinea-Bissau	2010
AJ0061-C	gambiae	ERR517025	Guinea-Bissau	2010
AJ0071-C	gambiae	ERR323862	Guinea-Bissau	2010
AJ0071-C	gambiae	ERR328615	Guinea-Bissau	2010
AJ0071-C	gambiae	ERR328627	Guinea-Bissau	2010
AJ0072-C	gambiae	ERR516992	Guinea-Bissau	2010
AJ0072-C	gambiae	ERR516980	Guinea-Bissau	2010
AJ0072-C	gambiae	ERR516884	Guinea-Bissau	2010
AJ0085-C	gambiae	ERR516894	Guinea-Bissau	2010
AK0062-C	gambiae	ERR327048	Kenya	2012
AK0062-C	gambiae	ERR327060	Kenya	2012
AK0062-C	gambiae	ERR323774	Kenya	2012
AK0063-C	gambiae	ERR327035	Kenya	2012
AK0063-C	gambiae	ERR327023	Kenya	2012
AK0063-C	gambiae	ERR323761	Kenya	2012
AK0088-C	gambiae	ERR327063	Kenya	2012
AK0088-C	gambiae	ERR327051	Kenya	2012
AK0088-C	gambiae	ERR323777	Kenya	2012
AK0099-C	gambiae	ERR320235	Kenya	2012
AK0099-C	gambiae	ERR320223	Kenya	2012
AK0099-C	gambiae	ERR317284	Kenya	2012
AK0102-C	gambiae	ERR327159	Kenya	2012
AK0102-C	gambiae	ERR327147	Kenya	2012
AK0102-C	gambiae	ERR323705	Kenya	2012
AK0106-C	gambiae	ERR317283	Kenya	2012
AK0106-C	gambiae	ERR320222	Kenya	2012
AK0106-C	gambiae	ERR320234	Kenya	2012
AK0116-C	gambiae	ERR517138	Kenya	2012
AK0116-C	gambiae	ERR516935	Kenya	2012
AK0116-C	gambiae	ERR517150	Kenya	2012
AK0045-Cx	gambiae	ERR495507	Kenya	2012
AK0045-Cx	gambiae	ERR495495	Kenya	2012
AK0045-Cx	gambiae	ERR491347	Kenya	2012
AK0109-Cx	gambiae	ERR502071	Kenya	2012
AK0177-C	gambiae	ERR1658398	Kenya	2000
AK0177-C	gambiae	ERR1658434	Kenya	2000
AK0177-C	gambiae	ERR1638833	Kenya	2000
AK0203-C	gambiae	ERR1638839	Kenya	2000
AK0203-C	gambiae	ERR1658404	Kenya	2000
AK0203-C	gambiae	ERR1658440	Kenya	2000
AK0207-C	gambiae	ERR1638844	Kenya	2000
AK0207-C	gambiae	ERR1658409	Kenya	2000
AK0207-C	gambiae	ERR1658445	Kenya	2000
AK0211-C	gambiae	ERR1658446	Kenya	2000
AK0211-C	gambiae	ERR1638845	Kenya	2000
AK0211-C	gambiae	ERR1658410	Kenya	2000
AK0212-C	gambiae	ERR1658448	Kenya	2000
AK0212-C	gambiae	ERR1638847	Kenya	2000
AK0212-C	gambiae	ERR1658412	Kenya	2000
AK0213-C	gambiae	ERR1638834	Kenya	2000
AK0213-C	gambiae	ERR1658399	Kenya	2000
AK0213-C	gambiae	ERR1658435	Kenya	2000
AK0214-C	gambiae	ERR1638836	Kenya	2000
AK0214-C	gambiae	ERR1658401	Kenya	2000
AK0214-C	gambiae	ERR1658437	Kenya	2000
AK0215-C	gambiae	ERR1638840	Kenya	2000
AK0215-C	gambiae	ERR1658405	Kenya	2000
AK0215-C	gambiae	ERR1658441	Kenya	2000
AK0226-C	gambiae	ERR1658402	Kenya	2000
AZ0300-C	gambiae	ERR1714293	Mali	2014
AZ0300-C	gambiae	ERR1702333	Mali	2014
AZ0300-C	gambiae	ERR1702297	Mali	2014
AZ0301-C	gambiae	ERR1714294	Mali	2014
AZ0301-C	gambiae	ERR1702334	Mali	2014
AZ0301-C	gambiae	ERR1702298	Mali	2014
AZ0302-C	gambiae	ERR1714295	Mali	2014
AZ0302-C	gambiae	ERR1702299	Mali	2014
AZ0302-C	gambiae	ERR1702335	Mali	2014
AZ0304-C	gambiae	ERR1702300	Mali	2014
AZ0304-C	gambiae	ERR1702336	Mali	2014
AZ0304-C	gambiae	ERR1714296	Mali	2014
AZ0305-C	gambiae	ERR1714297	Mali	2014
AZ0305-C	gambiae	ERR1702337	Mali	2014
AZ0305-C	gambiae	ERR1702301	Mali	2014
AZ0306-C	gambiae	ERR1714298	Mali	2014
AZ0306-C	gambiae	ERR1702338	Mali	2014
AZ0306-C	gambiae	ERR1702302	Mali	2014
AZ0307-C	gambiae	ERR1702339	Mali	2014
AZ0307-C	gambiae	ERR1714299	Mali	2014
AZ0307-C	gambiae	ERR1702303	Mali	2014
AZ0308-C	gambiae	ERR1714300	Mali	2014
AZ0308-C	gambiae	ERR1702340	Mali	2014
AZ0308-C	gambiae	ERR1702304	Mali	2014
AZ0309-C	gambiae	ERR1714301	Mali	2014
AZ0253-C	gambiae	ERR1638802	Mali	2004
AZ0253-C	gambiae	ERR1658331	Mali	2004
AZ0253-C	gambiae	ERR1658367	Mali	2004
AZ0254-C	gambiae	ERR1638803	Mali	2004
AZ0254-C	gambiae	ERR1658332	Mali	2004
AZ0254-C	gambiae	ERR1658368	Mali	2004
AZ0255-C	gambiae	ERR1638804	Mali	2004
AZ0255-C	gambiae	ERR1658333	Mali	2004
AZ0255-C	gambiae	ERR1658369	Mali	2004
AZ0256-C	gambiae	ERR1638805	Mali	2004
AZ0256-C	gambiae	ERR1658334	Mali	2004
AZ0256-C	gambiae	ERR1658370	Mali	2004
AZ0258-C	gambiae	ERR1658372	Mali	2004
AZ0258-C	gambiae	ERR1638807	Mali	2004
AZ0258-C	gambiae	ERR1658336	Mali	2004
AZ0259-C	gambiae	ERR1638808	Mali	2004
AZ0259-C	gambiae	ERR1658337	Mali	2004
AZ0259-C	gambiae	ERR1658373	Mali	2004
AZ0260-C	gambiae	ERR1638809	Mali	2004
AZ0260-C	gambiae	ERR1658338	Mali	2004
AZ0260-C	gambiae	ERR1658374	Mali	2004
AZ0261-C	gambiae	ERR1658375	Mali	2004
AZ0261-C	gambiae	ERR1638810	Mali	2004
AZ0261-C	gambiae	ERR1658339	Mali	2004
AZ0263-C	gambiae	ERR1658377	Mali	2004
BQ0046-C	gambiae	ERR1702555	Mozambique	2004
BQ0046-C	gambiae	ERR1702591	Mozambique	2004
BQ0046-C	gambiae	ERR1702627	Mozambique	2004
BQ0047-C	gambiae	ERR1702556	Mozambique	2004
BQ0047-C	gambiae	ERR1702592	Mozambique	2004
BQ0047-C	gambiae	ERR1702628	Mozambique	2004
BQ0049-C	gambiae	ERR1702557	Mozambique	2004
BQ0049-C	gambiae	ERR1702593	Mozambique	2004
BQ0049-C	gambiae	ERR1702629	Mozambique	2004
BQ0050-C	gambiae	ERR1702558	Mozambique	2004
BQ0050-C	gambiae	ERR1702594	Mozambique	2004
BQ0050-C	gambiae	ERR1702630	Mozambique	2004
BQ0051-C	gambiae	ERR1702631	Mozambique	2004
BQ0051-C	gambiae	ERR1702595	Mozambique	2004
BQ0051-C	gambiae	ERR1702559	Mozambique	2004
BQ0052-C	gambiae	ERR1702560	Mozambique	2004
BQ0052-C	gambiae	ERR1702596	Mozambique	2004
BQ0052-C	gambiae	ERR1702632	Mozambique	2004
BQ0053-C	gambiae	ERR1702561	Mozambique	2004
BQ0053-C	gambiae	ERR1702597	Mozambique	2004
BQ0053-C	gambiae	ERR1702633	Mozambique	2004
BQ0054-C	gambiae	ERR1702562	Mozambique	2004
BQ0054-C	gambiae	ERR1702598	Mozambique	2004
BQ0054-C	gambiae	ERR1702634	Mozambique	2004
BQ0055-C	gambiae	ERR1702563	Mozambique	2004
BL0052-C	gambiae	ERR1554829	Tanzania	2015
BL0052-C	gambiae	ERR1554865	Tanzania	2015
BL0052-C	gambiae	ERR1554901	Tanzania	2015
BL0054-C	gambiae	ERR1554831	Tanzania	2015
BL0054-C	gambiae	ERR1554867	Tanzania	2015
BL0054-C	gambiae	ERR1554903	Tanzania	2015
BL0058-C	gambiae	ERR1554835	Tanzania	2015
BL0058-C	gambiae	ERR1554871	Tanzania	2015
BL0058-C	gambiae	ERR1554907	Tanzania	2015
BL0063-C	gambiae	ERR1554876	Tanzania	2015
BL0063-C	gambiae	ERR1554912	Tanzania	2015
BL0063-C	gambiae	ERR1554840	Tanzania	2015
BL0065-C	gambiae	ERR1554914	Tanzania	2015
BL0065-C	gambiae	ERR1554878	Tanzania	2015
BL0065-C	gambiae	ERR1554842	Tanzania	2015
BL0078-C	gambiae	ERR1554926	Tanzania	2015
BL0078-C	gambiae	ERR1554890	Tanzania	2015
BL0078-C	gambiae	ERR1554854	Tanzania	2015
BL0079-C	gambiae	ERR1554855	Tanzania	2015
BL0079-C	gambiae	ERR1554891	Tanzania	2015
BL0079-C	gambiae	ERR1554927	Tanzania	2015
BL0100-C	gambiae	ERR1554948	Tanzania	2015
BL0100-C	gambiae	ERR1554984	Tanzania	2015
BL0100-C	gambiae	ERR1555020	Tanzania	2015
BL0101-C	gambiae	ERR1554985	Tanzania	2015
BL0346-C	gambiae	ERR1638559	Tanzania	2013
BL0346-C	gambiae	ERR1638487	Tanzania	2013
BL0346-C	gambiae	ERR1638523	Tanzania	2013
BL0347-C	gambiae	ERR1638524	Tanzania	2013
BL0347-C	gambiae	ERR1638488	Tanzania	2013
BL0347-C	gambiae	ERR1638560	Tanzania	2013
BL0348-C	gambiae	ERR1638489	Tanzania	2013
BL0348-C	gambiae	ERR1638525	Tanzania	2013
BL0348-C	gambiae	ERR1638561	Tanzania	2013
BL0350-C	gambiae	ERR1638491	Tanzania	2013
BL0350-C	gambiae	ERR1638527	Tanzania	2013
BL0350-C	gambiae	ERR1638563	Tanzania	2013
BL0351-C	gambiae	ERR1638492	Tanzania	2013
BL0351-C	gambiae	ERR1638528	Tanzania	2013
BL0351-C	gambiae	ERR1638564	Tanzania	2013
BL0353-C	gambiae	ERR1638566	Tanzania	2013
BL0353-C	gambiae	ERR1638494	Tanzania	2013
BL0353-C	gambiae	ERR1638530	Tanzania	2013
BL0354-C	gambiae	ERR1638495	Tanzania	2013
BL0354-C	gambiae	ERR1638531	Tanzania	2013
BL0354-C	gambiae	ERR1638567	Tanzania	2013
BL0356-C	gambiae	ERR1638569	Tanzania	2013
BL0356-C	gambiae	ERR1638497	Tanzania	2013
BL0356-C	gambiae	ERR1638533	Tanzania	2013
BL0357-C	gambiae	ERR1638498	Tanzania	2013
AC0089-Cx	gambiae	ERR501737	Uganda	2012
AC0089-Cx	gambiae	ERR501725	Uganda	2012
AC0089-Cx	gambiae	ERR495548	Uganda	2012
AC0090-C	gambiae	ERR328776	Uganda	2012
AC0090-C	gambiae	ERR331899	Uganda	2012
AC0090-C	gambiae	ERR331911	Uganda	2012
AC0091-Cx	gambiae	ERR495571	Uganda	2012
AC0091-Cx	gambiae	ERR501772	Uganda	2012
AC0091-Cx	gambiae	ERR501784	Uganda	2012
AC0092-C	gambiae	ERR328825	Uganda	2012
AC0092-C	gambiae	ERR331996	Uganda	2012
AC0092-C	gambiae	ERR332008	Uganda	2012
AC0093-C	gambiae	ERR331975	Uganda	2012
AC0093-C	gambiae	ERR331987	Uganda	2012
AC0093-C	gambiae	ERR328816	Uganda	2012
AC0094-C	gambiae	ERR328798	Uganda	2012
AC0094-C	gambiae	ERR331945	Uganda	2012
AC0094-C	gambiae	ERR331957	Uganda	2012
AC0095-C	gambiae	ERR328839	Uganda	2012
AC0095-C	gambiae	ERR332022	Uganda	2012
AC0095-C	gambiae	ERR332034	Uganda	2012
AC0096-Cx	gambiae	ERR495549	Uganda	2012
AC0096-Cx	gambiae	ERR501726	Uganda	2012
AC0096-Cx	gambiae	ERR501738	Uganda	2012
AC0097-C	gambiae	ERR327351	Uganda	2012
