# Supplementary material for: Multi-locus investigation of Anopheles-mediated selective pressure on Plasmodium falciparum in Africa
Source: Parasit Vectors. 2024 Dec 23;17:530. doi: 10.1186/s13071-024-06604-y (PMC11665118; doi:10.1186/s13071-024-06604-y)
Supplement: Supplementary file 10 — Supplementary Data Sheet 1. [file 13071_2024_6604_MOESM10_ESM.xlsx]

## Sheet: Pfs47
	nucDivPegas	hapDivPegas	tajDPegas	tajBPPegas	popnames
1	0.0016469	0.822134	0.46224	0.64681	Cameroon_2013
2	0.00140622	0.901961	-0.298364	0.807384	Congo_DR_2012
3	0.00176768	0.92029	0.286087	0.765769	Congo_DR_2013
4	0.00163781	0.880952	-0.0922727	0.958552	Congo_DR_2014
5	0.000863636	0.673333	-1.19066	0.24429	Gambia_2008
6	0.00115152	0.753333	-0.556827	0.619459	Gambia_2014
7	0.00118303	0.695652	-0.521757	0.644345	Ghana_2009
8	0.0016983	0.857143	0.0680487	0.925031	Ghana_2010
9	0.00102398	0.593407	-0.485806	0.677944	Ghana_2011
10	0.00108553	0.645022	-0.812169	0.452245	Ghana_2012
11	0.00120773	0.721014	-0.0235806	0.990055	Ghana_2013
12	0.00140261	0.84058	-0.435599	0.705688	Ghana_2014
13	0.00118182	0.67	-0.837242	0.435127	Ivory_Coast_2013
14	0.00137085	0.904762	-0.561431	0.674037	Kenya_2007
15	0.000969251	0.580882	-0.435381	0.709423	Malawi_2011
16	0.000990676	0.604396	-0.582601	0.611317	Mali_2007
17	0.00140404	0.806667	-0.397641	0.732928	Mali_2013
18	0.00116667	0.646667	-0.867215	0.416951	Mali_2014
19	0.00106774	0.710145	-1.0976	0.289762	Senegal_2013
20	0.00121571	0.766798	-0.0393712	0.998027	Tanzania_2013

## Sheet: Pfs37
	nucDivPegas	hapDivPegas	tajDPegas	tajBPPegas	popnames
1	8.25797927247203e-05	0.0869565	-1.16097	0.259151	Cameroon_2013
2	0	0	NaN	NaN	Congo_DR_2012
3	7.91389680278569e-05	0.0833333	-1.15933	0.259442	Congo_DR_2013
4	9.04445348889793e-05	0.0952381	-1.16356	0.259019	Congo_DR_2014
5	0.000208927	0.22	-0.280771	0.81872	Gambia_2008
6	0.000151947	0.156667	-1.51406	0.120015	Gambia_2014
7	7.91389680278569e-05	0.0833333	-1.15933	0.259442	Ghana_2009
8	0.000407	0.395604	-1.67053	0.0758648	Ghana_2010
9	0	0	NaN	NaN	Ghana_2011
10	0	0	NaN	NaN	Ghana_2012
11	0.000216772	0.228261	-0.248438	0.84272	Ghana_2013
12	7.91389680278569e-05	0.0833333	-1.15933	0.259442	Ghana_2014
13	0.000367205	0.36	-1.27483	0.20709	Ivory_Coast_2013
14	0	0	NaN	NaN	Kenya_2007
15	0.000111726	0.117647	-1.16387	0.261781	Malawi_2011
16	0.000271334	0.274725	-1.48074	0.132389	Mali_2007
17	7.59734093067426e-05	0.08	-1.15753	0.259847	Mali_2013
18	0.00022792	0.23	-1.7333	0.06405	Mali_2014
19	7.91389680278569e-05	0.0833333	-1.15933	0.259442	Senegal_2013
20	0.000240232	0.245059	-1.18951	0.245736	Tanzania_2013

## Sheet: Pfs16
	nucDivPegas	hapDivPegas	tajDPegas	tajBPPegas	popnames
1	0.000183453	0.16996	-3.01642	0	Cameroon_2013
2	0.00089628	0.568627	-2.68504	0	Congo_DR_2012
3	0.000825537	0.452899	-2.47305	0.000766632	Congo_DR_2013
4	0.000803697	0.4	-2.60733	3.56438366838032e-05	Congo_DR_2014
5	0.000168776	0.346667	-2.95871	0	Gambia_2008
6	0.000465116	0.51	-2.84542	0	Gambia_2014
7	0.000827282	0.525362	-2.62236	6.69168516283732e-05	Ghana_2009
8	0.000557582	0.494505	-3.37555	0	Ghana_2010
9	0	0.362637	-3.58975	0	Ghana_2011
10	0.000365317	0.329004	-2.91153	0	Ghana_2012
11	0	0.15942	-3.02434	0	Ghana_2013
12	0.000481563	0.474638	-2.7449	5.33274680643799e-07	Ghana_2014
13	0.000590717	0.546667	-2.62512	7.8378781338096e-05	Ivory_Coast_2013
14	0.000602773	0.285714	-4.65933	0	Kenya_2007
15	0.00102383	0.551471	-2.6451	0	Malawi_2011
16	0.000301386	0.472527	-3.45048	0	Mali_2007
17	0.000464135	0.6	-2.72519	3.72078127710676e-06	Mali_2013
18	0.000168776	0.44	-2.95871	0	Mali_2014
19	0.00033633	0.365942	-2.85968	0	Senegal_2013
20	0.00093394	0.466403	-2.42347	0.00124256	Tanzania_2013
			-2.96007

## Sheet: Parasite genome wide Tajima's D
Population name	Genome wide Mean Tajima's D value
Cameroon_2013.vc	-0.831334
Congo.DR_2012.vc	-0.83467
Congo.DR_2013.vc	-0.238311
Congo.DR_2014.vc	-0.241785
Gambia_2008.vc	-1.25602
Gambia_2014.vc	-0.420054
Ghana_2009.vc	-1.13928
Ghana_2010.vc	-0.377972
Ghana_2011.vc	-1.01857
Ghana_2012.vc	-0.934828
Ghana_2013.vc	-1.09212
Ghana_2014.vc	-0.348013
Ivory.Coast_2013.vc	-1.28292
Kenya_2007.vc	-0.537253
Malawi_2011.vc	-1.3208
Mali_2007.vc	-0.584804
Mali_2013.vc	-1.24514
Mali_2014.vc	-0.453162
Senegal_2013.vc	-0.484688
Tanzania_2013.vc	-1.02345
Averaged over populaitons	-0.783259

## Sheet: P47Rec
	nucDivPegas	hapDivPegas	pop_names	popnames
1	0.00709166	0.986939	Burkina_Faso_2004_pop.fasta	Burkina_Faso_2004
2	0.00807724	0.985306	Burkina_Faso_2012_pop.fasta	Burkina_Faso_2012
3	0.00897118	0.986939	Burkina_Faso_2014_pop.fasta	Burkina_Faso_2014
4	0.0103383	0.991837	Cameroon_2005_pop.fasta	Cameroon_2005
5	0.00950043	0.977143	Cameroon_2009_pop.fasta	Cameroon_2009
6	0.0100596	0.995918	Cameroon_2013_pop.fasta	Cameroon_2013
7	0.0103336	0.976327	Central_African_Republic_1994_pop.fasta	CAR_1994
8	0.00959675	0.981224	DRCongo_2015_pop.fasta	Congo_DR_2015
9	0.00855413	0.893878	Equatorial_Guinea_2002_pop.fasta	Equatorial_Guinea_2002
10	0.00967997	0.959184	Gabon_2000_pop.fasta	Gabon_2000
11	0.00993244	0.949388	Gambia_2011_pop.fasta	Gambia_2011
12	0.00866353	0.994286	Gambia_2012_pop.fasta	Gambia_2012
13	0.0100484	0.970612	Ghana_2012_pop.fasta	Ghana_2012
14	0.00674942	0.973061	Guinea-Bissau_2010_pop.fasta	Guinea_Bissau_2010
15	0.0103925	0.993469	Guinea_2012_pop.fasta	Guinea_2012
16	0.0077565	0.865306	Kenya_2000_pop.fasta	Kenya_2000
17	0.00707483	0.715918	Kenya_2012_pop.fasta	Kenya_2012
18	0.00749562	0.981224	Mali_2004_pop.fasta	Mali_2004
19	0.00853636	0.971429	Mali_2012_pop.fasta	Mali_2012
20	0.007951	0.985306	Mali_2014_pop.fasta	Mali_2014
21	0.007202	0.843265	Mayotte_2011_pop.fasta	Mayotte_2011
22	0.00843631	0.798367	Mozambique_2004_pop.fasta	Mozambique_2004
23	0.00774341	0.929796	Tanzania_2013_pop.fasta	Tanzania_2013
24	0.00721042	0.964082	Tanzania_2015_pop.fasta	Tanzania_2015
25	0.00939664	0.981224	Uganda_2012_pop.fasta	Uganda_2012

## Sheet: HPX15
	nucDivPegas	hapDivPegas	pop_names	popnames
1	0.00752434	0.980408	Burkina_Faso_2004_HPX15_pop.fasta	Burkina_Faso_2004
2	0.00672738	0.952653	Burkina_Faso_2012_HPX15_pop.fasta	Burkina_Faso_2012
3	0.00562063	0.923265	Burkina_Faso_2014_HPX15_pop.fasta	Burkina_Faso_2014
4	0.00552743	0.982041	Cameroon_2005_HPX15_pop.fasta	Cameroon_2005
5	0.00733253	0.949388	Cameroon_2009_HPX15_pop.fasta	Cameroon_2009
6	0.00613933	0.993469	Cameroon_2013_HPX15_pop.fasta	Cameroon_2013
7	0.00655673	0.955918	Central_African_Republic_1994_HPX15_pop.fasta	CAR_1994
8	0.00585117	0.969796	DRCongo_2015_HPX15_pop.fasta	Congo_DR_2015
9	0.00687101	0.924898	Equatorial_Guinea_2002_HPX15_pop.fasta	Equatorial_Guinea_2002
10	0.00449768	0.936327	Gabon_2000_HPX15_pop.fasta	Gabon_2000
11	0.00836228	0.979592	Gambia_2011_HPX15_pop.fasta	Gambia_2011
12	0.00713982	0.980408	Gambia_2012_HPX15_pop.fasta	Gambia_2012
13	0.006251	0.960816	Ghana_2012_HPX15_pop.fasta	Ghana_2012
14	0.00883551	0.98449	Guinea-Bissau_2010_HPX15_pop.fasta	Guinea_Bissau_2010
15	0.00628657	0.989388	Guinea_2012_HPX15_pop.fasta	Guinea_2012
16	0.00643155	0.973061	Kenya_2000_HPX15_pop.fasta	Kenya_2000
17	0.00652161	0.832653	Kenya_2012_HPX15_pop.fasta	Kenya_2012
18	0.00715062	0.957551	Mali_2004_HPX15_pop.fasta	Mali_2004
19	0.00661481	0.931429	Mali_2012_HPX15_pop.fasta	Mali_2012
20	0.00515011	0.973878	Mali_2014_HPX15_pop.fasta	Mali_2014
21	0.00463861	0.914286	Mayotte_2011_HPX15_pop.fasta	Mayotte_2011
22	0.00709389	0.933878	Mozambique_2004_HPX15_pop.fasta	Mozambique_2004
23	0.00704121	0.967347	Tanzania_2013_HPX15_pop.fasta	Tanzania_2013
24	0.00717404	0.966531	Tanzania_2015_HPX15_pop.fasta	Tanzania_2015
25	0.00754686	0.92898	Uganda_2012_HPX15_pop.fasta	Uganda_2012

## Sheet: APN1
	nucDivPegas	hapDivPegas	pop_names	popnames
1	0.00678799	0.90449	Burkina_Faso_2012_APN1_pop.fasta	Burkina_Faso_2012
2	0.00649521	0.922449	Burkina_Faso_2014_APN1_pop.fasta	Burkina_Faso_2014
3	0.00626844	0.976327	Cameroon_2005_APN1_pop.fasta	Cameroon_2005
4	0.00541512	0.916735	Cameroon_2009_APN1_pop.fasta	Cameroon_2009
5	0.00480773	0.989388	Cameroon_2013_APN1_pop.fasta	Cameroon_2013
6	0.00629586	0.988571	Central_African_Republic_1994_APN1_pop.fasta	CAR_1994
7	0.00480746	0.947755	DRCongo_2015_APN1_pop.fasta	Congo_DR_2015
8	0.00751223	0.983673	Equatorial_Guinea_2002_APN1_pop.fasta	Equatorial_Guinea_2002
9	0.00498526	0.844082	Gabon_2000_APN1_pop.fasta	Gabon_2000
10	0.00802992	0.981224	Gambia_2011_APN1_pop.fasta	Gambia_2011
11	0.00654472	1	Gambia_2012_APN1_pop.fasta	Gambia_2012
12	0.00678799	0.902857	Ghana_2012_APN1_pop.fasta	Ghana_2012
13	0.00805068	0.980408	Guinea-Bissau_2010_APN1_pop.fasta	Guinea_Bissau_2010
14	0.00641137	0.934694	Guinea_2012_APN1_pop.fasta	Guinea_2012
15	0.00660168	0.946939	Kenya_2000_APN1_pop.fasta	Kenya_2000
16	0.005195	0.816327	Kenya_2012_APN1_pop.fasta	Kenya_2012
17	0.00657746	0.986939	Mali_2004_APN1_pop.fasta	Mali_2004
18	0.0069948	0.866939	Mali_2012_APN1_pop.fasta	Mali_2012
19	0.00694796	0.901224	Mali_2014_APN1_pop.fasta	Mali_2014
20	0.00394642	0.759184	Mayotte_2011_APN1_pop.fasta	Mayotte_2011
21	0.00611566	0.933878	Mozambique_2004_APN1_pop.fasta	Mozambique_2004
22	0.00654738	0.945306	Tanzania_2013_APN1_pop.fasta	Tanzania_2013
23	0.0058306	0.907755	Tanzania_2015_APN1_pop.fasta	Tanzania_2015
24	0.00499804	0.787755	Uganda_2012_APN1_pop.fasta	Uganda_2012
25	0.00614946	0.983673	Burkina_Faso_2004_APN1_pop.fasta	Burkina_Faso_2012
