# Supplementary material for: Multi-locus investigation of Anopheles-mediated selective pressure on Plasmodium falciparum in Africa
Source: Parasit Vectors. 2024 Dec 23;17:530. doi: 10.1186/s13071-024-06604-y (PMC11665118; doi:10.1186/s13071-024-06604-y)
Supplement: Supplementary file 11 — Supplementary Data Sheet 2. [file 13071_2024_6604_MOESM11_ESM.xlsx]

## Sheet: Separate
Statistically Significant Correlations (Kendall) Between Haplotype Diversities and Vector Occurrence Probabilities
		An. arabiensis	An. funestus	An. moucheti
Pfs47	tau estimate	-0.421776	-0.380764	0.434292
	p-value	0.01082	0.02068	0.02132
Pfs16	tau estimate	0.609927	0.501364	-0.486348
	p-value	0.0002694	0.002899	0.01087
Pfs16 Tajima's D	tau estimate	-0.168072	-0.0322623	0.239936
	p-value	0.3109	0.8449	0.2044
Linear Regression Models for Haplotype Diversities (One predictor at a time. Ex - lm (Pfs47 ~ An. arabiensis)
Vector occurrence probablity as a continuous variabel
	Haplotype Diversities
	Mosquito Species	Gene	Pfs47	Pfs16
	An. arabiensis	Estimate	-0.19313	0.35383
		Pr(>|t|)	0.000143	0.000729
		Adj. R-sq.	0.5372	0.4494
		model p-value	0.0001429	0.0007294
	An. funestus	Estimate	-0.22681	0.1282
		Pr(>|t|)	0.0372	0.575
		Adj. R-sq.	0.176	-0.03677
		model p-value	0.03725	0.575
	An. moucheti	Estimate	0.18675	-0.4608
		Pr(>|t|)	0.0118	0.000862
		Adj. R-sq.	0.2648	0.4396
		model p-value	0.01182	0.0008619
	Region	Estimate	-0.11247	0.44289	East
		Pr(>|t|)	0.11752	0.001178
		Estimate	-0.16337	0.36725	West
		Pr(>|t|)	0.00525	0.000476
		Adj. R-sq.	0.3037	0.5074
		model p-value	0.01792	0.0009447
* Note - The continuous probabilty values were converted to binary values, present (1) or absent (0) based on being above or below a threshold
Vector occurrence probablity as a binomial (convertion probability threshold - 0.5) variabel						Vector occurrence probablity as a binomial (convertion probability threshold - 0.75) variabel						Vector occurrence probablity as a binomial (convertion probability threshold - 0.95) variabel
	Haplotype Diversities						Haplotype Diversities						Haplotype Diversities
	Mosquito Species	Gene	Pfs47	Pfs16			Mosquito Species	Gene	Pfs47	Pfs16			Mosquito Species	Gene	Pfs47	Pfs16
	An. arabiensis	Estimate	-0.1782	0.31098			An. arabiensis	Estimate	-0.1782	0.31098			An. arabiensis	Estimate	-0.09424	0.34994
		Pr(>|t|)	0.000193	0.0019				Pr(>|t|)	0.000193	0.0019				Pr(>|t|)	0.0507	6.58e-06
		Adj. R-sq.	0.5221	0.3909				Adj. R-sq.	0.5221	0.3909				Adj. R-sq.	0.1512	0.6681
		model p-value	0.0001931	0.001904				model p-value	0.0001931	0.001904				model p-value	0.05067	6.581e-06
	An. funestus	Estimate	-0.1853	-0.05728			An. funestus	Estimate	-0.1853	-0.05728			An. funestus	Estimate	-0.13975	0.36269
		Pr(>|t|)	0.0918	0.8006				Pr(>|t|)	0.0918	0.8006				Pr(>|t|)	0.00398	2.05e-05
		Adj. R-sq.	0.1026	-0.05172				Adj. R-sq.	0.1026	-0.05172				Adj. R-sq.	0.3423	0.6247
		model p-value	0.09177	0.8006				model p-value	0.09177	0.8006				model p-value	0.003983	2.045e-05
	An. moucheti	Estimate	0.15383	-0.38143			An. moucheti	Estimate	0.06913	-0.15697			An. moucheti	Estimate	0.06913	-0.15697
		Pr(>|t|)	0.00619	0.00021				Pr(>|t|)	0.544	0.486				Pr(>|t|)	0.544	0.486
		Adj. R-sq.	0.3117	0.5176				Adj. R-sq.	-0.03354	-0.02674				Adj. R-sq.	-0.03354	-0.02674
		model p-value	0.006189	0.0002104				model p-value	0.5435	0.4863				model p-value	0.5435	0.4863
Linear Regression Models for Pfs16 Tajima's D values (One predictor at a time. Ex - lm (Tajima's D ~ An. arabiensis)
Vector occurrence probablity as a continuous variabel	Mosquito Species		Pfs16 Tajima's D
	An. arabiensis	Estimate	0.1744
		Pr(>|t|)	0.548
		Adj. R-sq.	-0.03402
		model p-value	0.548
	An. funestus	Estimate	1.6485
		Pr(>|t|)	0.000356
		Adj. R-sq.	0.4898
		model p-value	0.0003561
	An. moucheti	Estimate	0.3693
		Pr(>|t|)	0.329
		Adj. R-sq.	0.0002915
		model p-value	0.3293
	Region	Estimate	-0.5472	East
		Pr(>|t|)	0.175
		Estimate	-0.2808	West
		Pr(>|t|)	0.346
		Adj. R-sq.	0.002086
		model p-value	0.3817
* Note - The continuous probabilty values were converted to binary values, present (1) or absent (0) based on being above or below a threshold
Vector occurrence probablity as a binomial (convertion probability threshold - 0.5) variabel	Mosquito Species		Pfs16 Tajima's D		Vector occurrence probablity as a binomial (convertion probability threshold - 0.75) variabel	Mosquito Species		Pfs16 Tajima's D		Vector occurrence probablity as a binomial (convertion probability threshold - 0.95) variabel	Mosquito Species		Pfs16 Tajima's D
	An. arabiensis	Estimate	0.1709			An. arabiensis	Estimate	0.1709			An. arabiensis	Estimate	0.06699
		Pr(>|t|)	0.529				Pr(>|t|)	0.529				Pr(>|t|)	0.781
		Adj. R-sq.	-0.03188				Adj. R-sq.	-0.03188				Adj. R-sq.	-0.0509
		model p-value	0.5286				model p-value	0.5286				model p-value	0.7808
	An. funestus	Estimate	1.7887			An. funestus	Estimate	1.7887			An. funestus	Estimate	0.07282
		Pr(>|t|)	3.55e-05				Pr(>|t|)	3.55e-05				Pr(>|t|)	0.777
		Adj. R-sq.	0.6016				Adj. R-sq.	0.6016				Adj. R-sq.	-0.0507
		model p-value	3.551e-05				model p-value	3.551e-05				model p-value	0.7772
	An. moucheti	Estimate	0.3308			An. moucheti	Estimate	-0.05931			An. moucheti	Estimate	-0.05931
		Pr(>|t|)	0.254				Pr(>|t|)	0.913				Pr(>|t|)	0.913
		Adj. R-sq.	0.02014				Adj. R-sq.	-0.05483				Adj. R-sq.	-0.05483
		model p-value	0.2537				model p-value	0.9128				model p-value	0.9128

## Sheet: Combined
Linear Regression Models for Haplotype Diversities
Vector occurrence probablity as a continuous variabel	Without region in the model
		Haplotype Diversities
	Mosquito Species	An. arabiensis		An. funestus		An. moucheti		Ovrall model
	Gene	Estimate	Pr(>|t|)	Estimate	Pr(>|t|)	Estimate	Pr(>|t|)	Adj. R sq.	p-value
	Pfs47	-0.23428	0.157	0.01643	0.927	-0.05959	0.734	0.4876	0.00315
	Pfs16	0.5832	0.0786	-0.4775	0.191	0.1439	0.6767	0.4963	0.002761
	With region in the model
		Haplotype Diversities
	Mosquito Species	An. arabiensis		An. funestus		An. moucheti		Region		Ovrall model
	Gene	Estimate	Pr(>|t|)	Estimate	Pr(>|t|)	Estimate	Pr(>|t|)	Estimate	Pr(>|t|)	Adj. R sq.	p-value
	Pfs47	-0.42611	0.613	0.18043	0.826	0.08751	0.896	East - 0.24696	0.832	0.4246	0.02193
								West - 0.27689	0.814
	Pfs16	-0.2925	0.85	0.4982	0.742	0.8499	0.495	East - 1.3742	0.523	0.5043	0.008674
								West - 1.2361	0.57
* Note - The continuous probabilty values were converted to binary values, present (1) or absent (0) based on being above or below a threshold
Vector occurrence probablity as a binomial (convertion probability threshold - 0.5) variabel	Without region in the model												Vector occurrence probablity as a binomial (convertion probability threshold - 0.75) variabel	Without region in the model												Vector occurrence probablity as a binomial (convertion probability threshold - 0.95) variabel	Without region in the model
		Haplotype Diversities													Haplotype Diversities													Haplotype Diversities
	Mosquito Species	An. arabiensis		An. funestus		An. moucheti		Ovrall model						Mosquito Species	An. arabiensis		An. funestus		An. moucheti		Ovrall model						Mosquito Species	An. arabiensis		An. funestus		An. moucheti		Ovrall model
	Gene	Estimate	Pr(>|t|)	Estimate	Pr(>|t|)	Estimate	Pr(>|t|)	Adj. R sq.	p-value					Gene	Estimate	Pr(>|t|)	Estimate	Pr(>|t|)	Estimate	Pr(>|t|)	Adj. R sq.	p-value					Gene	Estimate	Pr(>|t|)	Estimate	Pr(>|t|)	Estimate	Pr(>|t|)	Adj. R sq.	p-value
	Pfs47	-0.16761	0.00102	-0.05294	0.53761	NA	NA	0.5055	0.0009777					Pfs47	-0.18674	0.00128	-0.03381	0.70433	-0.07652	0.39483	0.4985	0.002668					Pfs47	0.02959	0.6764	-0.17154	0.0389	-0.03858	0.7042	0.275	0.04347
	Pfs16	0.38289	0.000326	-0.35956	0.049039	NA	NA	0.4899	0.001271					Pfs16	0.4349	0.000301	-0.41156	0.030088	0.20803	0.246472	0.503	0.002489					Pfs16	0.21816	0.024	0.19665	0.057	0.12571	0.332	0.709	3.839e-05
	With region in the model													With region in the model													With region in the model
		Haplotype Diversities													Haplotype Diversities													Haplotype Diversities
	Mosquito Species	An. arabiensis		An. funestus		An. moucheti		Region		Ovrall model				Mosquito Species	An. arabiensis		An. funestus		An. moucheti		Region		Ovrall model				Mosquito Species	An. arabiensis		An. funestus		An. moucheti		Region		Ovrall model
	Gene	Estimate	Pr(>|t|)	Estimate	Pr(>|t|)	Estimate	Pr(>|t|)	Estimate	Pr(>|t|)	Adj. R sq.	p-value			Gene	Estimate	Pr(>|t|)	Estimate	Pr(>|t|)	Estimate	Pr(>|t|)	Estimate	Pr(>|t|)	Adj. R sq.	p-value			Gene	Estimate	Pr(>|t|)	Estimate	Pr(>|t|)	Estimate	Pr(>|t|)	Estimate	Pr(>|t|)	Adj. R sq.	p-value
	Pfs47	-0.16337	0.00187	-0.08474	0.42669	NA	NA	East - 0.03180	0.59348	0.4841	0.003317			Pfs47	-0.1825	0.00225	-0.06561	0.54947	-0.07652	0.40608	East - -0.03180	0.59707	0.4753	0.007267			Pfs47	0.02499	0.732	-0.10083	0.321	-0.07652	0.487	East - -0.08104	0.385	0.2491	0.1053
								West - NA	NA												NA	NA												West - -0.10865	0.249
	Pfs16	0.36725	0.000626	-0.24226	0.254186	NA	NA	East - 0.11730	0.323321	0.4911	0.002987			Pfs16	0.41926	0.000538	-0.29426	0.17447	0.20803	0.24666	East - 0.11730	0.317777	0.5051	0.004838			Pfs16	0.1936	0.0165	0.1389	0.1806	0.208	0.074	East - 0.2715	0.0098	0.8071	1.712e-05
								NA	NA												NA	NA												West - 0.1401	0.1455
Linear Regression Models for Tajima's D values
Vector occurrence probablity as a continuous variabel	Without region in the model
		Pfs16 Tajima's D
	Mosquito Species	Estimate	Pr(>|t|)
	An. arabiensis	-1.0479	0.1482
	An. funestus	2.7199	0.00296
	An. moucheti	-0.681	0.37927
	Ovrall model	Adj. R sq.	0.5633
		p-value	0.0009158
	With region in the model
		Pfs16 Tajima's D
	Mosquito Species	Estimate	Pr(>|t|)
	An. arabiensis	2.6962	0.422
	An. funestus	-0.6275	0.847
	An. moucheti	-3.5744	0.192
	Region	East - -4.9793	0.288
		West - -5.3863	0.258
	Ovrall model	Adj. R sq.	0.5981
		p-value	0.002269
* Note - The continuous probabilty values were converted to binary values, present (1) or absent (0) based on being above or below a threshold
Vector occurrence probablity as a binomial (convertion probability threshold - 0.5)variabel	Without region in the model				Vector occurrence probablity as a binomial (convertion probability threshold - 0.75)variabel	Without region in the model				Vector occurrence probablity as a binomial (convertion probability threshold - 0.95)variabel	Without region in the model
		Pfs16 Tajima's D					Pfs16 Tajima's D					Pfs16 Tajima's D
	Mosquito Species	Estimate	Pr(>|t|)			Mosquito Species	Estimate	Pr(>|t|)			Mosquito Species	Estimate	Pr(>|t|)
	An. arabiensis	-0.2219	0.228			An. arabiensis	-0.3289	0.114			An. arabiensis	0.034659	0.935
	An. funestus	1.9639	3.35e-05			An. funestus	2.0709	2.91e-05			An. funestus	0.042036	0.928
	An. moucheti	NA	NA			An. moucheti	-0.4279	0.251			An. moucheti	-0.006448	0.992
	Ovrall model	Adj. R sq.	0.6138			Ovrall model	Adj. R sq.	0.623			Ovrall model	Adj. R sq.	-0.1816
		p-value	0.0001196				p-value	0.0002916				p-value	0.9939
	With region in the model					With region in the model					With region in the model
		Pfs16 Tajima's D					Pfs16 Tajima's D					Pfs16 Tajima's D
	Mosquito Species	Estimate	Pr(>|t|)			Mosquito Species	Estimate	Pr(>|t|)			Mosquito Species	Estimate	Pr(>|t|)
	An. arabiensis	-0.2808	0.1101			An. arabiensis	-0.3878	0.0501			An. arabiensis	0.05151	0.8958
	An. funestus	2.4059	1.45e-05			An. funestus	2.5129	1.2e-05			An. funestus	0.62372	0.2574
	An. moucheti	NA	NA			An. moucheti	-0.4279	0.2118			An. moucheti	-0.42795	0.471
	Region	East - 0.4420	0.0622			Region	East - 0.4420	0.0585			Region	East - -1.10432	0.0398
		NA	NA				NA	NA				West - -1.00319	0.0586
	Ovrall model	Adj. R sq.	0.672			Ovrall model	Adj. R sq.	0.6858			Ovrall model	Adj. R sq.	0.0262
		p-value	9.825e-05				p-value	0.0001913				p-value	0.4023

## Sheet: ANOVA
Pfs16 Haplotype diversity vs Vector Occurrence (binomial - threshold >-0.5)						Pfs47 Haplotype diversity vs Vector Occurrence (binomial - threshold >-0.5)						Pfs16 Tajima's D vs Vector Occurrence (binomial - threshold >-0.5)
F value	10.12					F value	10.71					F value	16.1
Pr (>F)	0.00127					Pr (>F)	0.000978					Pr (>F)	0.00012
Tukey's HSD						Tukey's HSD						Tukey's HSD
Comparison	Diff	Lower CI	Upper CI	p adjusted		Comparison	Diff	Lower CI	Upper CI	p adjusted		Comparison	Diff	Lower CI	Upper CI	p adjusted
funestusNmoucheti-arabiensisNfunestus	-0.382889	-0.6019	-0.163878	0.0009028		funestusNmoucheti-arabiensisNfunestus	0.167611	0.0589628	0.276259	0.0027695		funestusNmoucheti-arabiensisNfunestus	0.221896	-0.232888	0.676679	0.440404
NoSigVector-arabiensisNfunestus	-0.0233305	-0.425287	0.378626	0.98786		NoSigVector-arabiensisNfunestus	0.220552	0.021147	0.419957	0.0290797		NoSigVector-arabiensisNfunestus	-1.74198	-2.57665	-0.907303	0.0001482
NoSigVector-funestusNmoucheti	0.359558	-0.0755722	0.794689	0.115422		NoSigVector-funestusNmoucheti	0.0529408	-0.162921	0.268803	0.806305		NoSigVector-funestusNmoucheti	-1.96387	-2.86744	-1.06031	9.46e-05
Pfs16 Haplotype diversity vs Vector Occurrence (binomial - threshold >-0.75)						Pfs47 Haplotype diversity vs Vector Occurrence (binomial - threshold >-0.75)						Pfs16 Tajima's D vs Vector Occurrence (binomial - threshold >-0.75)
F value	7.41					F value	7.296					F value	11.47
Pr (>F)	0.00249					Pr (>F)	0.00267					Pr (>F)	0.000292
Tukey's HSD						Tukey's HSD						Tukey's HSD
Comparison	Diff	Lower CI	Upper CI	p adjusted		Comparison	Diff	Lower CI	Upper CI	p adjusted		Comparison	Diff	Lower CI	Upper CI	p adjusted
funestus_only-arabiensisNfunestus	-0.434895	-0.70587	-0.16392	0.0015421		funestus_only-arabiensisNfunestus	0.186742	0.0496055	0.323878	0.0063325		funestus_only-arabiensisNfunestus	0.328883	-0.234276	0.892043	0.37003
funestusNmoucheti-arabiensisNfunestus	-0.22687	-0.669369	0.21563	0.47887		funestusNmoucheti-arabiensisNfunestus	0.110219	-0.113724	0.334161	0.512474		funestusNmoucheti-arabiensisNfunestus	-0.0990666	-1.0187	0.820569	0.989453
NoSigVector-arabiensisNfunestus	-0.0233305	-0.46583	0.419169	0.998723		NoSigVector-arabiensisNfunestus	0.220552	-0.00339061	0.444494	0.0543167		NoSigVector-arabiensisNfunestus	-1.74198	-2.66161	-0.822343	0.0002995
funestusNmoucheti-funestus_only	0.208025	-0.286704	0.702755	0.633793		funestusNmoucheti-funestus_only	-0.0765228	-0.326898	0.173852	0.817899		funestusNmoucheti-funestus_only	-0.42795	-1.45613	0.600234	0.641053
NoSigVector-funestus_only	0.411565	-0.0831651	0.906294	0.121416		NoSigVector-funestus_only	0.0338101	-0.216565	0.284185	0.979712		NoSigVector-funestus_only	-2.07086	-3.09905	-1.04268	0.000155
NoSigVector-funestusNmoucheti	0.203539	-0.402379	0.809457	0.772867		NoSigVector-funestusNmoucheti	0.110333	-0.196313	0.416979	0.735113		NoSigVector-funestusNmoucheti	-1.64291	-2.90218	-0.383649	0.0088271
Pfs16 Haplotype diversity vs Vector Occurrence (binomial - threshold >-0.9*5)						Pfs47 Haplotype diversity vs Vector Occurrence (binomial - threshold >-0.95)						Pfs16 Tajima's D vs Vector Occurrence (binomial - threshold >-0.75)
F value	16.43					F value	3.403					F value	0.027
Pr (>F)	3.84e-05					Pr (>F)	0.0435					Pr (>F)	0.994
Tukey's HSD						Tukey's HSD						Tukey's HSD
Comparison	Diff	Lower CI	Upper CI	p adjusted		Comparison	Diff	Lower CI	Upper CI	p adjusted		Comparison	Diff	Lower CI	Upper CI	p adjusted
funestus_only-arabiensisNfunestus	-0.218163	-0.468557	0.0322315	0.0993405		funestus_only-arabiensisNfunestus	-0.0295922	-0.228706	0.169522	0.973322		funestus_only-arabiensisNfunestus	-0.0346591	-1.23869	1.16937	0.999791
moucheti_only-arabiensisNfunestus	-0.2891	-0.63033	0.0521303	0.11236		moucheti_only-arabiensisNfunestus	0.103366	-0.167981	0.374713	0.70049		moucheti_only-arabiensisNfunestus	-0.0831437	-1.72396	1.55767	0.998866
NoSigVector-arabiensisNfunestus	-0.414812	-0.58932	-0.240304	2.31e-05		NoSigVector-arabiensisNfunestus	0.141951	0.00318146	0.28072	0.0440692		NoSigVector-arabiensisNfunestus	-0.0766953	-0.915822	0.762431	0.993483
moucheti_only-funestus_only	-0.0709369	-0.472461	0.330587	0.956606		moucheti_only-funestus_only	0.132958	-0.186335	0.452251	0.640723		moucheti_only-funestus_only	-0.0484846	-1.97923	1.88226	0.999861
NoSigVector-funestus_only	-0.196649	-0.470943	0.0776439	0.211066		NoSigVector-funestus_only	0.171543	-0.046576	0.389661	0.152026		NoSigVector-funestus_only	-0.0420361	-1.36098	1.27691	0.999716
NoSigVector-moucheti_only	-0.125713	-0.484847	0.233422	0.750746		NoSigVector-moucheti_only	0.0385848	-0.247	0.324169	0.979682		NoSigVector-moucheti_only	0.00644847	-1.72046	1.73336	1

## Sheet: Raw Data
	Haplotype Diversity Values			Vector Occurrence Prob. > 0.5			Vector Occurrence Prob. > 0.75			Vector Occurrence Prob. > 0.75			Tajima's D values
Population	Pfs37	Pfs47	Pfs16	X2010.Anopheles.arabiensis.5	X2010.Anopheles.funestus.5	X2010.Anopheles.moucheti.5	X2010.Anopheles.arabiensis.75	X2010.Anopheles.funestus.75	X2010.Anopheles.moucheti.75	X2010.Anopheles.arabiensis.95	X2010.Anopheles.funestus.95	X2010.Anopheles.moucheti.95	tajDPegas	tajBPPegas	region
Mali.2007	0.0769231	0.638148	0.515699	1	1	0	1	1	0	1	1	0	-3.45048	0	West
Malawi.2011	0.0625	0.609213	0.581531	1	1	0	1	1	0	1	1	0	-2.6451	0	East
Ghana.2010	0.209576	0.872841	0.536107	1	1	0	1	1	0	1	1	0	-3.37555	0	West
Ghana.2013	0.262228	0.73445	0.196256	1	1	0	1	1	0	0	1	0	-3.02434	0	West
Ghana.2014	0.0434783	0.849034	0.498339	1	1	0	1	1	0	1	1	0	-2.7449	5.33274680643799e-07	West
Kenya.2007	0.166667	0.942177	0.411565	0	0	0	0	0	0	0	0	0	-4.65933	0	East
Cameroon.2013	0.0454545	0.831844	0.208025	0	1	1	0	1	1	0	0	1	-3.01642	0	Central
Ghana.2009	0.123339	0.710145	0.54695	1	1	0	1	1	0	1	1	0	-2.62236	6.69168516283732e-05	West
Mali.2014	0.118467	0.662467	0.464067	1	1	0	1	1	0	1	1	0	-2.95871	0	West
Ivory_Coast.2013	0.188867	0.684867	0	1	1	0	1	1	0	0	0	0	-2.62512	7.8378781338096e-05	West
Mali.2013	0.0416667	0.816067	0.617667	1	1	0	1	1	0	1	1	0	-2.72519	3.72078127710676e-06	West
Gambia.2014	0.118467	0.764867	0.531267	1	1	0	1	1	0	1	1	0	-2.84542	0	West
Ghana.2011	0.0769231	0.627943	0.413658	1	1	0	1	1	0	1	1	0	-3.58975	0	West
Tanzania.2013	0.0454545	0.778914	0.491579	1	1	0	1	1	0	1	1	0	-2.42347	0.00124256	East
Senegal.2013	0.0434783	0.724034	0.394173	1	1	0	1	1	0	1	1	0	-2.85968	0	West
Gambia.2008	0.0416667	0.688067	0.374467	1	1	0	1	1	0	1	1	0	-2.95871	0	West
Congo_DR.2012	0.0588235	0.910675	0	0	1	1	0	1	0	0	0	0	-2.68504	0	Central
Congo_DR.2013	0.0434783	0.925423	0	0	1	1	0	1	0	0	0	0	-2.47305	0.000766632	Central
Ghana.2012	0.047619	0.663322	0.361669	1	1	0	1	1	0	0	1	0	-2.91153	0	West
Congo_DR.2014	0.05	0.889002	0	0	1	1	0	1	0	0	0	0	-2.60733	3.56438366838032e-05	Central
