# Supplementary material for: Multi-locus investigation of Anopheles-mediated selective pressure on Plasmodium falciparum in Africa
Source: Parasit Vectors. 2024 Dec 23;17:530. doi: 10.1186/s13071-024-06604-y (PMC11665118; doi:10.1186/s13071-024-06604-y)
Supplement: Supplementary file 12 — Supplementary Material P47Rec ortholog Coding Sequences. [file 13071_2024_6604_MOESM12_ESM.fas]

>KB046 X182 NOSPID
FNWIPWTSHQGIPPAAVYAGNDQDGSPIYVGRAYHEGDQLPAKVIPSKHAAYVSHNGMEIFKSHFEVLTGTGFTWVGSGNGHVPAGAVLAGNTTTGEQLYVGRTHHEGSLTPGKVHRSHGCLYIPFNGAEQSFLSYEVLVGQQRNWQHCSAHAPMPPNAILAGHDSDSSPIYVGRAYHEGDQLPAKVLPTKQIAYVCHNGQEIPKHSFEVLVGGNVSWVPSGFGSVPPNAVFGGRTTSGEALYIGRTHYMGSLTPGKIHPSHQTLYIPYGGSEIPIKNYEVLIEH
>KB1 X137 NOSPID
FNWIPWTSHQGIPPAAVYAGNDQDGSPIYVGRAYHEGDQLPAKVIPSKHAAYVSHNGMEIFKSHFEVLTGTGFTWVGSGNGHVPAGAVLAGNTTTGEQLYVGRTHHEGSLTPGKVHRSHGCLYIPFNGAEQSFLSYEVLVGQQRNWQHCSAHAPMPPNAILAGHDSDSSPIYVGRAYHEGDQLPAKVLPTKQIAYVCHNGQEIPKHSFEVLVGGNVSWVPSGFGSVPPNAVFGGRTTSGEALYIGRTHYMGSLTPGKIHPSHQTLYIPYGGSEIPIKNYEVLIEH
>KB3 X139
FNWIPWTSHQGIPPAAVYAGNDQDGSPIYVGRAYHEGDQLPAKVIPSKHAAYVSHNGMEIFKSHFEVLTGTGFTWVGSGNGHVPAGAVLAGNTTTGEQLYVGRTHHEGSLTPGKVHRSHGCLYIPFNGAEQSFLSYEVLVGQQRNWQHCSAHAPMPPNAILAGHDSDSSPIYVGRAYHEGDQLPAKVLPTKQIAYVCHNGQEIPKHSFEVLVGGNVSWVPSGFGSVPPNAVFGGRTTSGEALYIGRTHYMGSLTPGKIHPSHQTLYIPYGGSEIPIKNYEVLIEH
>KB4 X140
FNWIPWTSHQGIPPAAVYAGNDQDGSPIYVGRAYHEGDQLPAKVIPSKHAAYVSHNGMEIFKSHFEVLTGTGFTWVGSGNGHVPAGAVLAGNTTTGEQLYVGRTHHEGSLTPGKVHRSHGCLYIPFNGAEQSFLSYEVLVGQQRNWQHCSAHAPMPPNAILAGHDSDSSPIYVGRAYHEGDQLPAKVLPTKQIAYVCHNGQEIPKHSFEVLVGGNVSWVPSGFGSVPPNAVFGGRTTSGEALYIGRTHYMGSLTPGKIHPSHQTLYIPYGGSEIPIKNYEVLIEH
>SM012 X058
FNWIPWTSHQGIPPAAVYAGNDQDGSPIYVGRAYHEGDQLPAKVIPSKHAAYVSHNGMEIFKSHFEVLTGTGFTWVGSGNGHVPAGAVLAGNTTTGEQLYVGRTHHEGSLTPGKVHRSHGCLYIPFNGAEQSFLSYEVLVGQQRNWQHCSAHAPMPPNAILAGHDSDSSPIYVGRAYHEGDQLPAKVLPTKQIAYVCHNGQEIPKHSFEVLVGGNVSWVPSGFGSVPPNAVFGGRTTSGEALYIGRTHYMGSLTPGKIHPSHQTLYIPYGGSEIPIKNYEVLIEH
>SM156 X352
FNWIPWTSHQGIPPAAVYAGNDQDGSPIYVGRAYHEGDQLPAKVIPSKHAAYVSHNGMEIFKSHFEVLTGTGFTWVGSGNGHVPAGAVLAGNTTTGEQLYVGRTHHEGSLTPGKVHRSHGCLYIPFNGAEQSFLSYEVLVGQQRNWQHCSAHAPMPPNAILAGHDSDSSPIYVGRAYHEGDQLPAKVLPTKQIAYVCHNGQEIPKHSFEVLVGGNVSWVPSGFGSVPPNAVFGGRTTSGEALYIGRTHYMGSLTPGKIHPSHQTLYIPYGGSEIPIKNYEVLIEH
>SM178 X351
FNWIPWTSHQGIPPAAVYAGNDQDGSPIYVGRAYHEGDQLPAKVIPSKHAAYVSHNGMEIFKSHFEVLTGTGFTWVGSGNGHVPAGAVLAGNTTTGEQLYVGRTHHEGSLTPGKVHRSHGCLYIPFNGAEQSFLSYEVLVGQQRNWQHCSAHAPMPPNAILAGHDSDSSPIYVGRAYHEGDQLPAKVLPTKQIAYVCHNGQEIPKHSFEVLVGGNVSWVPSGFGSVPPNAVFGGRTTSGEALYIGRTHYMGSLTPGKIHPSHQTLYIPYGGSEIPIKNYEVLIEH
>gam ref NCBI
FNWIPWTSHQGIPPAAVYGGNDQDGSPIYIGRAYHEGDQLPAKVIPSKQAAYVSHNGMEIFKTHFEVLTGTGFTWVSSGNGHVPANAVLAGNTTTGEQLYIGRTHHEGSLTPGKIHRSHGCLYIPFGGAEQSFLSYEVLVGQQRNWQHCSAHAPMPPNAVLAGNDSDGSPIYVGRTYHEGDQLPAKVLPSKQIAYVCHNGQEIPKHSFEVLTGGQVSWVPSGFGSVPPNAVFGGRTSSGEALYIGRAHYMGSLTPGKIHPSHQTLYIPYGGSEIPIKNYEVLIEH
>Ae aegypti
YNWMPWSAHQGIPPAGVYAGNDQDGSPIYIGRAFHEGDQLPAKVIPSKQAAYVSHNGVEIYKSHFEVLSGQGFTWVHSGNGHVPTGAVLCGNTVSGEPLYIGRTHHEGSLTPGKIHRSHGCLYIPFGGAEQSFLNYEVLVGQQKTWTHCAAGAPVPPGAILAGHDVDTAPIYVGRAYHEGDQLPAKVIPSKQIAYVCHNGQEIAKHAFEVLCNGSTIWVPSGFGSVPPNAVFGGRTSTGETLYIGRAHYMGSLTPGKVHPSHQTLYIPFGGSEVAIKNYEVLIEN
>An stephensi Indian
FNWIPWTSHQGIPPAAVYAGNDQDGSPIYVGRAYHEGDQLPAKVIPSKQAAYVSHNGMEIFKSHFEVLTGTGFTWVGSGNGHVPAGAVLAGNTTTGEQLYVGRTHHEGSLTPGKVHRSHGCLYIPFNGAEQSFLSYEVLVGQQRNWQHCSAHAPMPPNAILAGHDSDSSPIYVGRAYHEGDQLPAKVLPTKQIAYVCHNGQEIPKHSFEVLVGGNVSWVPSGFGSVPPNAVFGGRTTSGEALYIGRTHYMGSLTPGKIHPSHQTLYIPYGGSEIPIKNYEVLIEH
>An stephensi SDA500
FNWIPWTSHQGIPPAAVYAGNDQDGSPIYVGRAYHEGDQLPAKVIPSKHAAYVSHNGMEIFKSHFEVLTGTGFTWVGSGNGHVPAGAVLAGNTTTGEQLYVGRTHHEGSLTPGKVHRSHGCLYIPFNGAEQSFLSYEVLVGQQRNWQHCSAHAPMPPNAILAGHDSDSSPIYVGRAYHEGDQLPAKVLPTKQIAYVCHNGQEIPKHSFEVLVGGNVSWVPSGFGSVPPNAVFGGRTTSGEALYIGRTHYMGSLTPGKIHPSHQTLYIPYGGSEIPIKNYEVLIEH
>An arabiensis
FNWIPWTSHQGIPPAAVYGGNDQDGSPIYIGRAYHEGDQLPAKVIPSKQAAYVSHNGMEIFKTHFEVLTGTGFTWVSSGNGHVPANAVLAGNTTTGEQLYIGRTHHEGSLTPGKIHRSHGCLYIPFGGAEQSFLSYEVLVGQQRNWQHCSAHAPMPPNAVLAGNDSDGSPIYVGRTYHEGDQLPAKVLPSKQIAYVCHNGQEIPKHSFEVLTGGQVSWVPSGFGSVPPNAVFGGRTSSGEALYIGRAHYMGSLTPGKIHPSHQTLYIPYGGSEIPIKNYEVLIEH
>An funestus
FNWIPWTSHQGIPPVAVYAGNDQDGSPIYVGRAYHEGDQLPAKVIPSKQAAYVSHNGMEIFKTHFEVLTGTGFTWVGSGNGHVPAGAVLAGSTTTGEQLYVGRTHHEGSLTPGKIHRSHGCLYIPFNGAEQSFLSYEVLVGQQRTWQNCSAHAPMPPNAILAGHDSDSSPIYVGRAYHEGDQLPAKVMPTKQIAYVCHNGMEIPKHSYEVLVGGNVTWIPSGFGSVPPNAVFGGRTSTGEALYVGRAHYMGSLTPGKIHPSHQTLYIPYGGSEIPIKNYEVLIEN
